# Supplementary material for: Identification and characterization of a novel gene controlling floral organ number in rice (Oryza sativa L.)
Source: PLoS One. 2023 Jan 5;18(1):e0280022. doi: 10.1371/journal.pone.0280022 (PMC9815651; doi:10.1371/journal.pone.0280022)
Supplement: S1 Table — (XLSX) [file pone.0280022.s004.xlsx]

## Sheet: S1 table
S1 Table . Floral characteristics and plant morphology of the wild type and fon7 mutant.
	No. of spikelets with multiple stamens				No. of spikelets with multiple stigmas
	Six stamens	Seven stamens	Eight stamens	Nine stamens	Two stigmas	Three stigmas	Four stigmas
Wild-type	100	0	0	0	100	0	0
Mutant	90.95 ± 18	8.33 ± 1.3	0.57 ± 0.74	0.14 ± 0.40	70.64 ± 18.60	25 ± 3.70	5.36 ± 2.28
Data represent mean ± SD. Five panicles of five plants of each genotype were randomly selected, and the numbers of stamens and stigmas in each spikelet were counted.
