# Supplementary material for: Identification and characterization of a novel gene controlling floral organ number in rice (Oryza sativa L.)
Source: PLoS One. 2023 Jan 5;18(1):e0280022. doi: 10.1371/journal.pone.0280022 (PMC9815651; doi:10.1371/journal.pone.0280022)
Supplement: S2 Table — (XLSX) [file pone.0280022.s005.xlsx]

## Sheet: S2 table
S2 Table. Mutations identified on all chromosome of rice plants with multiple pistils.
Chromosome	Position (bp)	Variant	Depth	p99	p95	SNP-index
chr01	413910	snp	18	0.8333	0.7778	0.3889
chr01	554872	snp	24	0.8333	0.75	0.375
chr01	577814	snp	22	0.8182	0.7273	0.5
chr01	675501	snp	24	0.8333	0.75	0.4167
chr01	1044629	indel	31	0.8065	0.7419	0.871
chr01	1072385	indel	23	0.8261	0.7391	0.3043
chr01	1277780	snp	18	0.8333	0.7778	0.6667
chr01	1346938	indel	22	0.8182	0.7273	0.5
chr01	1400942	indel	22	0.8182	0.7273	0.6364
chr01	1573927	indel	22	0.8182	0.7273	0.7273
chr01	2155331	indel	14	0.8571	0.7857	0.5
chr01	2260198	indel	9	0.8889	0.8889	0.4444
chr01	2319381	indel	13	0.8462	0.7692	0.9231
chr01	2329886	indel	12	0.9167	0.8333	0.3333
chr01	2525532	indel	51	0.8039	0.7255	0.3529
chr01	2532049	snp	23	0.8261	0.7391	0.7826
chr01	2532927	indel	9	0.8889	0.8889	0.6667
chr01	2583908	indel	18	0.8333	0.7778	0.9444
chr01	2649528	indel	8	1	0.875	0.375
chr01	2694397	snp	10	0.9	0.8	0.3
chr01	2766215	indel	19	0.8421	0.7368	0.8947
chr01	2791545	indel	20	0.85	0.75	0.35
chr01	3025436	indel	15	0.8667	0.8	0.4
chr01	3106007	indel	18	0.8333	0.7778	0.3333
chr01	3389815	snp	30	0.8	0.7333	0.6
chr01	3685735	indel	23	0.8261	0.7391	0.3913
chr01	3774463	snp	11	0.9091	0.8182	0.3636
chr01	3836669	snp	19	0.8421	0.7368	0.3158
chr01	3966849	indel	16	0.875	0.75	0.4375
chr01	3970846	indel	15	0.8667	0.8	0.4
chr01	4260100	snp	19	0.8421	0.7368	0.3684
chr01	4584998	snp	25	0.84	0.76	0.64
chr01	4625025	snp	29	0.8276	0.7241	0.6207
chr01	4634011	indel	14	0.8571	0.7857	0.3571
chr01	4990081	indel	21	0.8571	0.7619	0.4762
chr01	5363476	indel	25	0.84	0.76	0.32
chr01	5587472	indel	26	0.8077	0.7308	0.3846
chr01	6082365	snp	19	0.8421	0.7368	0.4211
chr01	6099859	snp	38	0.7895	0.7105	0.6053
chr01	6331893	snp	27	0.8148	0.7407	0.6296
chr01	6443477	snp	19	0.8421	0.7368	0.6316
chr01	6640664	indel	11	0.9091	0.8182	0.3636
chr01	6732148	snp	27	0.8148	0.7407	0.5926
chr01	6829299	snp	13	0.8462	0.7692	0.6923
chr01	6947544	snp	17	0.8824	0.7647	0.5882
chr01	7384436	snp	37	0.8108	0.7297	0.7027
chr01	7524342	snp	28	0.8214	0.75	0.5
chr01	7630263	snp	24	0.8333	0.75	0.7083
chr01	7636148	snp	21	0.8571	0.7619	0.7619
chr01	7831880	snp	28	0.8214	0.75	0.6786
chr01	7914154	snp	26	0.8077	0.7308	0.7692
chr01	7979430	snp	17	0.8824	0.7647	0.5882
chr01	8433399	snp	26	0.8077	0.7308	0.7308
chr01	8444736	snp	18	0.8333	0.7778	0.7778
chr01	8457362	snp	31	0.8065	0.7419	0.8065
chr01	8692901	snp	27	0.8148	0.7407	0.6296
chr01	8747468	snp	23	0.8261	0.7391	0.5217
chr01	8770229	snp	27	0.8148	0.7407	0.7037
chr01	8886343	indel	24	0.8333	0.75	0.9167
chr01	9017230	snp	26	0.8077	0.7308	0.7308
chr01	9223179	snp	22	0.8182	0.7273	0.6818
chr01	9386687	indel	13	0.8462	0.7692	0.4615
chr01	9452339	snp	24	0.8333	0.75	0.6667
chr01	9503476	snp	19	0.8421	0.7368	0.3158
chr01	9516456	snp	19	0.8421	0.7368	0.6842
chr01	9667341	snp	22	0.8182	0.7273	0.6364
chr01	9942101	snp	27	0.8148	0.7407	0.5185
chr01	9963731	snp	21	0.8571	0.7619	0.4762
chr01	10061016	snp	20	0.85	0.75	0.35
chr01	10081606	snp	22	0.8182	0.7273	0.5
chr01	10090232	snp	22	0.8182	0.7273	0.3636
chr01	10105196	indel	13	0.8462	0.7692	0.3077
chr01	10344090	snp	26	0.8077	0.7308	0.5
chr01	10506647	snp	20	0.85	0.75	0.75
chr01	10520511	snp	23	0.8261	0.7391	0.5652
chr01	10736726	snp	19	0.8421	0.7368	0.6842
chr01	10802619	snp	22	0.8182	0.7273	0.5909
chr01	11069690	snp	31	0.8065	0.7419	0.5484
chr01	11082434	snp	24	0.8333	0.75	0.625
chr01	11083860	snp	20	0.85	0.75	0.6
chr01	11163105	snp	19	0.8421	0.7368	0.7368
chr01	11253246	snp	32	0.8125	0.7188	0.625
chr01	11310927	snp	26	0.8077	0.7308	0.3846
chr01	11356936	indel	8	1	0.875	0.375
chr01	11387051	indel	12	0.9167	0.8333	0.6667
chr01	11425467	indel	12	0.9167	0.8333	0.3333
chr01	11533054	snp	22	0.8182	0.7273	0.5
chr01	11557276	snp	23	0.8261	0.7391	0.8261
chr01	11579824	snp	21	0.8571	0.7619	0.7619
chr01	11583236	indel	21	0.8571	0.7619	0.3333
chr01	11612723	indel	12	0.9167	0.8333	0.5833
chr01	11636662	indel	21	0.8571	0.7619	0.3333
chr01	11710724	snp	10	0.9	0.8	0.8
chr01	11845263	snp	26	0.8077	0.7308	0.6538
chr01	11894911	indel	18	0.8333	0.7778	0.3889
chr01	11941691	snp	19	0.8421	0.7368	0.7368
chr01	12139243	snp	17	0.8824	0.7647	0.7647
chr01	12175544	snp	8	1	0.875	0.375
chr01	12198797	snp	23	0.8261	0.7391	0.7391
chr01	12391160	snp	24	0.8333	0.75	0.7083
chr01	12550413	snp	22	0.8182	0.7273	0.6364
chr01	12674770	indel	42	0.8095	0.7381	0.3571
chr01	12691998	indel	23	0.8261	0.7391	0.8261
chr01	12858505	snp	18	0.8333	0.7778	0.5556
chr01	12926055	indel	10	0.9	0.8	0.5
chr01	12986064	indel	17	0.8824	0.7647	0.4706
chr01	13370092	indel	18	0.8333	0.7778	0.8889
chr01	13495746	indel	9	0.8889	0.8889	0.3333
chr01	13563572	snp	23	0.8261	0.7391	0.6087
chr01	13572438	snp	27	0.8148	0.7407	0.7778
chr01	13652657	snp	31	0.8065	0.7419	0.6452
chr01	13861304	snp	23	0.8261	0.7391	0.6522
chr01	13883245	indel	11	0.9091	0.8182	0.9091
chr01	13970082	snp	14	0.8571	0.7857	0.5714
chr01	14027573	snp	29	0.8276	0.7241	0.5862
chr01	14143107	snp	12	0.9167	0.8333	0.75
chr01	14266933	snp	20	0.85	0.75	0.7
chr01	14428647	snp	32	0.8125	0.7188	0.6562
chr01	14493185	snp	22	0.8182	0.7273	0.7727
chr01	14556013	snp	23	0.8261	0.7391	0.913
chr01	14559826	snp	19	0.8421	0.7368	0.3158
chr01	14667650	snp	25	0.84	0.76	0.84
chr01	14798685	snp	21	0.8571	0.7619	0.7143
chr01	15083439	indel	20	0.85	0.75	0.3
chr01	15144100	snp	25	0.84	0.76	0.64
chr01	15225051	snp	20	0.85	0.75	0.8
chr01	15672364	snp	29	0.8276	0.7241	0.6897
chr01	15753607	snp	24	0.8333	0.75	0.7917
chr01	15780112	snp	22	0.8182	0.7273	0.6818
chr01	15884287	snp	32	0.8125	0.7188	0.5938
chr01	15900182	snp	16	0.875	0.75	0.75
chr01	15912377	snp	17	0.8824	0.7647	0.5294
chr01	16020921	snp	17	0.8824	0.7647	0.7059
chr01	16282524	snp	13	0.8462	0.7692	0.6154
chr01	16316748	snp	25	0.84	0.76	0.6
chr01	16387913	snp	19	0.8421	0.7368	0.7895
chr01	16529710	snp	27	0.8148	0.7407	0.7407
chr01	16593847	snp	14	0.8571	0.7857	0.6429
chr01	16667596	snp	31	0.8065	0.7419	0.7097
chr01	16834693	snp	10	0.9	0.8	0.7
chr01	16902543	snp	17	0.8824	0.7647	0.3529
chr01	16913352	snp	188	0.7553	0.6862	0.3936
chr01	16940071	snp	16	0.875	0.75	0.4375
chr01	16942957	snp	31	0.8065	0.7419	0.4516
chr01	16947539	snp	16	0.875	0.75	0.4375
chr01	16949543	snp	21	0.8571	0.7619	0.3333
chr01	17101073	snp	27	0.8148	0.7407	0.5926
chr01	17179086	snp	26	0.8077	0.7308	0.5385
chr01	17291381	snp	22	0.8182	0.7273	0.7727
chr01	17312176	snp	25	0.84	0.76	0.68
chr01	17483328	snp	16	0.875	0.75	0.75
chr01	17524047	snp	22	0.8182	0.7273	0.7273
chr01	17662563	snp	27	0.8148	0.7407	0.5926
chr01	17682654	snp	27	0.8148	0.7407	0.6667
chr01	17917921	indel	19	0.8421	0.7368	0.3158
chr01	18410800	indel	9	0.8889	0.8889	0.4444
chr01	18425274	snp	25	0.84	0.76	0.72
chr01	18478091	indel	9	0.8889	0.8889	0.3333
chr01	18744020	snp	19	0.8421	0.7368	0.6842
chr01	18824613	snp	13	0.8462	0.7692	0.6923
chr01	19229299	snp	24	0.8333	0.75	0.7083
chr01	19504597	indel	9	0.8889	0.8889	0.3333
chr01	19571751	snp	27	0.8148	0.7407	0.5926
chr01	19643932	snp	18	0.8333	0.7778	0.8333
chr01	19688047	snp	17	0.8824	0.7647	0.8235
chr01	19701428	snp	27	0.8148	0.7407	0.4815
chr01	19731053	snp	27	0.8148	0.7407	0.4815
chr01	19857556	snp	20	0.85	0.75	0.75
chr01	20175328	snp	25	0.84	0.76	0.72
chr01	20197213	snp	28	0.8214	0.75	0.5357
chr01	20223060	snp	15	0.8667	0.8	0.4
chr01	20461451	snp	34	0.8235	0.7353	0.4118
chr01	20472922	snp	19	0.8421	0.7368	0.6316
chr01	20563130	snp	27	0.8148	0.7407	0.5926
chr01	20760433	snp	31	0.8065	0.7419	0.5484
chr01	21055287	indel	10	0.9	0.8	0.3
chr01	21080795	snp	25	0.84	0.76	0.72
chr01	21674787	indel	19	0.8421	0.7368	0.3158
chr01	21782121	snp	21	0.8571	0.7619	0.4286
chr01	21824728	snp	12	0.9167	0.8333	0.8333
chr01	22071449	snp	25	0.84	0.76	0.68
chr01	22159651	snp	25	0.84	0.76	0.64
chr01	22529595	snp	27	0.8148	0.7407	0.3333
chr01	22572265	snp	19	0.8421	0.7368	0.6316
chr01	22772242	snp	20	0.85	0.75	0.65
chr01	23191702	snp	31	0.8065	0.7419	0.6774
chr01	23216868	snp	18	0.8333	0.7778	0.6667
chr01	23663111	snp	23	0.8261	0.7391	0.5217
chr01	23811840	snp	25	0.84	0.76	0.44
chr01	23838179	snp	15	0.8667	0.8	0.7333
chr01	23838293	snp	14	0.8571	0.7857	0.7857
chr01	24043077	indel	12	0.9167	0.8333	0.4167
chr01	24424004	snp	30	0.8	0.7333	0.7333
chr01	24505789	indel	16	0.875	0.75	0.3125
chr01	24524640	indel	20	0.85	0.75	0.5
chr01	24605933	snp	32	0.8125	0.7188	0.75
chr01	25080729	snp	10	0.9	0.8	0.9
chr01	25125403	snp	17	0.8824	0.7647	0.4706
chr01	25320560	snp	27	0.8148	0.7407	0.5185
chr01	25462921	snp	24	0.8333	0.75	0.4583
chr01	25554135	snp	23	0.8261	0.7391	0.3913
chr01	25852898	snp	18	0.8333	0.7778	0.6667
chr01	26017672	snp	38	0.7895	0.7105	0.3158
chr01	26089768	snp	16	0.875	0.75	0.5
chr01	27171209	indel	35	0.8286	0.7429	0.5714
chr01	27305318	indel	11	0.9091	0.8182	0.5455
chr01	27314826	indel	24	0.8333	0.75	0.4167
chr01	27561142	indel	16	0.875	0.75	0.5625
chr01	27642789	indel	22	0.8182	0.7273	0.3182
chr01	27773034	indel	21	0.8571	0.7619	0.3333
chr01	27829059	indel	24	0.8333	0.75	0.75
chr01	27932536	snp	16	0.875	0.75	0.4375
chr01	27969165	indel	20	0.85	0.75	1
chr01	28302901	snp	16	0.875	0.75	0.6875
chr01	28338735	snp	27	0.8148	0.7407	0.3704
chr01	28341052	snp	21	0.8571	0.7619	0.4286
chr01	28462722	snp	28	0.8214	0.75	0.5357
chr01	28657013	snp	29	0.8276	0.7241	0.3793
chr01	28932144	snp	30	0.8	0.7333	0.3333
chr01	28981980	snp	31	0.8065	0.7419	0.5806
chr01	29922725	snp	18	0.8333	0.7778	0.5
chr01	30071081	indel	21	0.8571	0.7619	0.7619
chr01	30094925	snp	20	0.85	0.75	0.3
chr01	30408152	snp	26	0.8077	0.7308	0.4615
chr01	30637019	snp	22	0.8182	0.7273	0.3636
chr01	30906886	snp	20	0.85	0.75	0.45
chr01	30910107	snp	9	0.8889	0.8889	0.6667
chr01	31063123	snp	18	0.8333	0.7778	0.3889
chr01	31167094	snp	19	0.8421	0.7368	0.4737
chr01	31178360	snp	24	0.8333	0.75	0.4583
chr01	31403529	snp	23	0.8261	0.7391	0.3913
chr01	31789880	snp	9	0.8889	0.8889	0.6667
chr01	32051385	snp	27	0.8148	0.7407	0.5556
chr01	32169758	snp	18	0.8333	0.7778	0.5
chr01	32331166	snp	18	0.8333	0.7778	0.3333
chr01	32585837	snp	30	0.8	0.7333	0.4333
chr01	33456411	indel	12	0.9167	0.8333	0.3333
chr01	33472944	snp	21	0.8571	0.7619	0.6667
chr01	33538162	indel	155	0.7548	0.6839	0.3032
chr01	33667691	snp	22	0.8182	0.7273	0.3182
chr01	33805408	indel	15	0.8667	0.8	0.3333
chr01	34085016	snp	39	0.7949	0.7179	0.5385
chr01	34110341	snp	23	0.8261	0.7391	0.3043
chr01	34200417	snp	22	0.8182	0.7273	0.5455
chr01	34493090	snp	28	0.8214	0.75	0.4643
chr01	34548972	indel	10	0.9	0.8	0.6
chr01	34550017	indel	18	0.8333	0.7778	0.3333
chr01	34821149	snp	22	0.8182	0.7273	0.5909
chr01	34916754	indel	24	0.8333	0.75	0.4167
chr01	34916755	snp	24	0.8333	0.75	0.4167
chr01	34916830	indel	18	0.8333	0.7778	0.3333
chr01	35689740	snp	29	0.8276	0.7241	0.5862
chr01	35807297	snp	27	0.8148	0.7407	0.5185
chr01	36028395	snp	17	0.8824	0.7647	0.3529
chr01	36206294	snp	8	1	0.875	0.375
chr01	36207258	indel	20	0.85	0.75	0.3
chr01	36239743	snp	20	0.85	0.75	0.55
chr01	37178790	snp	20	0.85	0.75	0.45
chr01	37305599	indel	15	0.8667	0.8	0.6
chr01	37448864	snp	27	0.8148	0.7407	0.5185
chr01	37558191	snp	30	0.8	0.7333	0.5
chr01	37656523	indel	17	0.8824	0.7647	0.4118
chr01	38068050	snp	17	0.8824	0.7647	0.7059
chr01	38106134	snp	20	0.85	0.75	0.5
chr01	38186690	snp	32	0.8125	0.7188	0.5625
chr01	38442777	indel	18	0.8333	0.7778	0.3889
chr01	38590355	snp	31	0.8065	0.7419	0.4839
chr01	38621755	snp	22	0.8182	0.7273	0.5
chr01	38756576	snp	27	0.8148	0.7407	0.4815
chr01	39062368	snp	25	0.84	0.76	0.4
chr01	39116658	indel	55	0.8	0.7091	0.5818
chr01	39117378	snp	127	0.7559	0.6929	0.3071
chr01	39185637	indel	23	0.8261	0.7391	0.3478
chr01	39632033	snp	23	0.8261	0.7391	0.3913
chr01	39687739	snp	24	0.8333	0.75	0.3333
chr01	39734801	snp	22	0.8182	0.7273	0.5455
chr01	39888027	snp	30	0.8	0.7333	0.4
chr01	39999374	snp	39	0.7949	0.7179	0.3077
chr01	40130260	snp	30	0.8	0.7333	0.3
chr01	40151599	snp	19	0.8421	0.7368	0.4211
chr01	40301786	indel	12	0.9167	0.8333	0.5833
chr01	40508814	indel	26	0.8077	0.7308	0.3846
chr01	40535975	indel	17	0.8824	0.7647	0.4118
chr01	40573672	snp	12	0.9167	0.8333	0.4167
chr01	40648703	indel	13	0.8462	0.7692	0.3846
chr01	40685518	indel	23	0.8261	0.7391	0.3478
chr01	40700729	snp	13	0.8462	0.7692	0.3846
chr01	40701540	indel	25	0.84	0.76	0.48
chr01	40740354	indel	22	0.8182	0.7273	0.3636
chr01	41261401	snp	21	0.8571	0.7619	0.3333
chr01	41468334	snp	18	0.8333	0.7778	0.6111
chr01	42291040	indel	20	0.85	0.75	0.6
chr01	42329000	snp	24	0.8333	0.75	0.5
chr01	42356412	indel	9	0.8889	0.8889	0.3333
chr01	42388290	indel	9	0.8889	0.8889	0.5556
chr01	42483997	indel	25	0.84	0.76	0.36
chr01	42743802	indel	10	0.9	0.8	0.4
chr01	42745938	snp	26	0.8077	0.7308	0.4231
chr01	42783669	indel	20	0.85	0.75	0.3
chr01	42800563	indel	12	0.9167	0.8333	0.3333
chr01	42943249	indel	8	1	0.875	0.5
chr01	42985194	indel	14	0.8571	0.7857	0.4286
chr01	43210759	snp	13	0.8462	0.7692	0.3846
chr02	46798	indel	30	0.8	0.7333	0.3333
chr02	132795	indel	26	0.8077	0.7308	0.3077
chr02	311578	snp	23	0.8261	0.7391	0.4783
chr02	439282	snp	30	0.8	0.7333	0.4667
chr02	537301	indel	29	0.8276	0.7241	0.3103
chr02	552219	indel	25	0.84	0.76	0.52
chr02	644126	snp	23	0.8261	0.7391	0.3913
chr02	792790	snp	24	0.8333	0.75	0.5417
chr02	966837	snp	29	0.8276	0.7241	0.4828
chr02	1514925	indel	18	0.8333	0.7778	0.3333
chr02	1812271	snp	25	0.84	0.76	0.32
chr02	2090594	snp	20	0.85	0.75	0.35
chr02	2258236	snp	19	0.8421	0.7368	0.6842
chr02	2345603	snp	17	0.8824	0.7647	0.4706
chr02	2505384	snp	19	0.8421	0.7368	0.4737
chr02	2546466	snp	29	0.8276	0.7241	0.5862
chr02	2679768	snp	24	0.8333	0.75	0.4583
chr02	2740502	snp	23	0.8261	0.7391	0.4783
chr02	3167307	indel	18	0.8333	0.7778	1
chr02	3173335	indel	20	0.85	0.75	0.55
chr02	3203854	indel	19	0.8421	0.7368	0.3684
chr02	3622008	snp	30	0.8	0.7333	0.4
chr02	3754994	snp	21	0.8571	0.7619	0.3333
chr02	3761019	snp	17	0.8824	0.7647	0.3529
chr02	3808180	snp	27	0.8148	0.7407	0.3333
chr02	3833301	indel	14	0.8571	0.7857	0.4286
chr02	3898260	snp	27	0.8148	0.7407	0.4074
chr02	5013240	indel	13	0.8462	0.7692	0.3846
chr02	5214749	indel	19	0.8421	0.7368	0.7368
chr02	5214750	indel	19	0.8421	0.7368	0.3684
chr02	5314453	indel	13	0.8462	0.7692	0.4615
chr02	5385999	snp	24	0.8333	0.75	0.7083
chr02	5545861	snp	34	0.8235	0.7353	0.6765
chr02	5624092	snp	23	0.8261	0.7391	0.6087
chr02	5796559	snp	19	0.8421	0.7368	0.5789
chr02	5841655	snp	18	0.8333	0.7778	0.6111
chr02	5867587	indel	23	0.8261	0.7391	0.4783
chr02	5874589	snp	27	0.8148	0.7407	0.6667
chr02	6213428	snp	24	0.8333	0.75	0.5
chr02	6252549	snp	36	0.8056	0.7222	0.5278
chr02	6507205	indel	24	0.8333	0.75	0.4167
chr02	6507238	indel	18	0.8333	0.7778	0.3889
chr02	6578824	snp	19	0.8421	0.7368	0.6842
chr02	6758645	snp	23	0.8261	0.7391	0.3913
chr02	6791497	snp	34	0.8235	0.7353	0.5588
chr02	7176810	snp	27	0.8148	0.7407	0.6296
chr02	7279872	snp	19	0.8421	0.7368	0.4211
chr02	7661724	snp	19	0.8421	0.7368	0.5789
chr02	7738517	snp	19	0.8421	0.7368	0.6316
chr02	7745281	snp	28	0.8214	0.75	0.4643
chr02	7824836	snp	12	0.9167	0.8333	0.5
chr02	7894065	snp	25	0.84	0.76	0.48
chr02	7920230	snp	19	0.8421	0.7368	0.5789
chr02	7942419	snp	18	0.8333	0.7778	0.5556
chr02	8227117	snp	15	0.8667	0.8	0.7333
chr02	8296577	snp	17	0.8824	0.7647	0.3529
chr02	8315855	snp	19	0.8421	0.7368	0.6316
chr02	8322004	indel	15	0.8667	0.8	0.3333
chr02	8332696	snp	32	0.8125	0.7188	0.4062
chr02	8391281	snp	19	0.8421	0.7368	0.6316
chr02	8628108	snp	16	0.875	0.75	0.625
chr02	8688311	snp	25	0.84	0.76	0.6
chr02	8969038	indel	26	0.8077	0.7308	0.4615
chr02	9224805	snp	21	0.8571	0.7619	0.4286
chr02	9374222	snp	21	0.8571	0.7619	0.5714
chr02	9484548	snp	24	0.8333	0.75	0.75
chr02	9521644	snp	32	0.8125	0.7188	0.6875
chr02	9576041	indel	25	0.84	0.76	0.4
chr02	9702375	snp	24	0.8333	0.75	0.5417
chr02	9703103	snp	15	0.8667	0.8	0.4667
chr02	9809708	indel	16	0.875	0.75	0.375
chr02	9903437	snp	18	0.8333	0.7778	0.3889
chr02	10131811	snp	26	0.8077	0.7308	0.7692
chr02	10185620	indel	19	0.8421	0.7368	0.3158
chr02	10394757	indel	10	0.9	0.8	0.3
chr02	10407719	snp	14	0.8571	0.7857	0.5
chr02	10436419	snp	20	0.85	0.75	0.65
chr02	10473469	snp	23	0.8261	0.7391	0.3043
chr02	10495590	snp	14	0.8571	0.7857	0.7857
chr02	10498420	snp	24	0.8333	0.75	0.625
chr02	10547862	snp	23	0.8261	0.7391	0.5652
chr02	10734425	snp	23	0.8261	0.7391	0.6522
chr02	10945763	indel	34	0.8235	0.7353	0.3824
chr02	11106880	indel	11	0.9091	0.8182	0.5455
chr02	11157021	indel	15	0.8667	0.8	0.3333
chr02	11224730	snp	18	0.8333	0.7778	0.6667
chr02	11323804	indel	16	0.875	0.75	0.375
chr02	11455357	snp	26	0.8077	0.7308	0.6923
chr02	11470696	snp	22	0.8182	0.7273	0.5909
chr02	11507591	snp	25	0.84	0.76	0.56
chr02	11734545	snp	24	0.8333	0.75	0.7083
chr02	11798424	snp	26	0.8077	0.7308	0.6538
chr02	11831655	snp	36	0.8056	0.7222	0.3333
chr02	12036309	snp	29	0.8276	0.7241	0.5517
chr02	12102602	snp	16	0.875	0.75	0.75
chr02	12136502	snp	25	0.84	0.76	0.6
chr02	12137833	snp	30	0.8	0.7333	0.6667
chr02	12266015	snp	21	0.8571	0.7619	0.7619
chr02	12266488	snp	22	0.8182	0.7273	0.5
chr02	12333123	snp	27	0.8148	0.7407	0.7407
chr02	12334248	snp	28	0.8214	0.75	0.6071
chr02	12394834	snp	24	0.8333	0.75	0.6667
chr02	12481038	snp	30	0.8	0.7333	0.6
chr02	12742208	snp	27	0.8148	0.7407	0.6667
chr02	12897409	snp	26	0.8077	0.7308	0.5385
chr02	13212382	snp	25	0.84	0.76	0.36
chr02	13411017	snp	24	0.8333	0.75	0.7917
chr02	13482844	snp	20	0.85	0.75	0.55
chr02	13585658	snp	18	0.8333	0.7778	0.6667
chr02	13618510	snp	9	0.8889	0.8889	0.3333
chr02	13641388	snp	67	0.7761	0.7015	0.3731
chr02	13695918	snp	21	0.8571	0.7619	0.4762
chr02	13704646	snp	111	0.7568	0.6847	0.6036
chr02	13770008	snp	22	0.8182	0.7273	0.3636
chr02	14002733	snp	29	0.8276	0.7241	0.6552
chr02	14109064	snp	25	0.84	0.76	0.72
chr02	14254177	snp	29	0.8276	0.7241	0.4138
chr02	14269670	snp	20	0.85	0.75	0.3
chr02	14295758	snp	23	0.8261	0.7391	0.3043
chr02	14326486	snp	22	0.8182	0.7273	0.7273
chr02	14329859	indel	9	0.8889	0.8889	0.3333
chr02	14376775	snp	26	0.8077	0.7308	0.6538
chr02	14433605	snp	16	0.875	0.75	0.375
chr02	14692635	snp	22	0.8182	0.7273	0.3636
chr02	14872833	indel	22	0.8182	0.7273	0.3636
chr02	14995680	snp	21	0.8571	0.7619	0.619
chr02	15057295	snp	18	0.8333	0.7778	0.5556
chr02	15084545	snp	28	0.8214	0.75	0.5714
chr02	15089515	snp	14	0.8571	0.7857	0.3571
chr02	15120403	snp	34	0.8235	0.7353	0.5294
chr02	15217567	snp	32	0.8125	0.7188	0.6875
chr02	15245056	snp	24	0.8333	0.75	0.625
chr02	15297477	snp	18	0.8333	0.7778	0.3889
chr02	15332682	snp	23	0.8261	0.7391	0.5652
chr02	15353298	snp	30	0.8	0.7333	0.4333
chr02	15368726	snp	20	0.85	0.75	0.5
chr02	15510905	snp	21	0.8571	0.7619	0.4286
chr02	15522790	snp	20	0.85	0.75	0.5
chr02	15579081	snp	25	0.84	0.76	0.48
chr02	15692819	snp	29	0.8276	0.7241	0.7586
chr02	15740885	snp	20	0.85	0.75	0.55
chr02	16127759	snp	22	0.8182	0.7273	0.5455
chr02	16407240	snp	26	0.8077	0.7308	0.5769
chr02	16558102	snp	23	0.8261	0.7391	0.4348
chr02	16594515	snp	21	0.8571	0.7619	0.3333
chr02	16791312	snp	14	0.8571	0.7857	0.5
chr02	16825056	snp	14	0.8571	0.7857	0.5
chr02	16845927	snp	27	0.8148	0.7407	0.4074
chr02	16975265	snp	21	0.8571	0.7619	0.6667
chr02	17110733	snp	30	0.8	0.7333	0.5667
chr02	17487951	indel	9	0.8889	0.8889	0.4444
chr02	17708784	snp	30	0.8	0.7333	0.4
chr02	17788338	snp	22	0.8182	0.7273	0.5455
chr02	17869826	indel	39	0.7949	0.7179	0.5897
chr02	17944169	snp	17	0.8824	0.7647	0.4706
chr02	18191476	snp	22	0.8182	0.7273	0.6818
chr02	18338345	snp	23	0.8261	0.7391	0.5217
chr02	18352681	snp	23	0.8261	0.7391	0.3043
chr02	18428017	snp	33	0.8182	0.7273	0.303
chr02	18564069	snp	26	0.8077	0.7308	0.5385
chr02	18645689	snp	24	0.8333	0.75	0.5833
chr02	18673303	snp	12	0.9167	0.8333	0.4167
chr02	18736435	snp	15	0.8667	0.8	0.5333
chr02	19351620	indel	10	0.9	0.8	0.3
chr02	19414936	indel	16	0.875	0.75	0.3125
chr02	19450634	snp	34	0.8235	0.7353	0.3529
chr02	19668450	snp	20	0.85	0.75	0.4
chr02	19723210	indel	29	0.8276	0.7241	0.8276
chr02	19848974	snp	25	0.84	0.76	0.68
chr02	20036624	indel	9	0.8889	0.8889	0.5556
chr02	20055297	snp	31	0.8065	0.7419	0.4194
chr02	20057147	indel	32	0.8125	0.7188	0.5938
chr02	20060276	indel	15	0.8667	0.8	0.4
chr02	20098439	snp	27	0.8148	0.7407	0.4444
chr02	20098678	indel	14	0.8571	0.7857	0.4286
chr02	20101418	snp	15	0.8667	0.8	0.6
chr02	20276272	indel	9	0.8889	0.8889	0.5556
chr02	20329853	indel	16	0.875	0.75	0.3125
chr02	20351979	snp	24	0.8333	0.75	0.3333
chr02	20625163	snp	32	0.8125	0.7188	0.375
chr02	20755632	snp	13	0.8462	0.7692	0.6923
chr02	20756547	snp	24	0.8333	0.75	0.375
chr02	21078261	snp	25	0.84	0.76	0.32
chr02	21148473	indel	9	0.8889	0.8889	0.7778
chr02	21389021	snp	23	0.8261	0.7391	0.3913
chr02	21661569	indel	13	0.8462	0.7692	0.5385
chr02	21772380	indel	12	0.9167	0.8333	0.5833
chr02	21889046	snp	18	0.8333	0.7778	0.4444
chr02	21962005	indel	12	0.9167	0.8333	0.3333
chr02	22220577	indel	19	0.8421	0.7368	0.3158
chr02	22300615	snp	19	0.8421	0.7368	0.6316
chr02	22355011	snp	23	0.8261	0.7391	0.3478
chr02	22956291	snp	18	0.8333	0.7778	0.3889
chr02	23081580	snp	35	0.8286	0.7429	0.4571
chr02	23099746	snp	29	0.8276	0.7241	0.5517
chr02	23174748	indel	24	0.8333	0.75	0.5417
chr02	23177142	snp	15	0.8667	0.8	0.3333
chr02	23492672	snp	21	0.8571	0.7619	0.4762
chr02	23574191	snp	10	0.9	0.8	0.3
chr02	23773844	indel	10	0.9	0.8	0.3
chr02	23818928	snp	33	0.8182	0.7273	0.4242
chr02	23842000	indel	12	0.9167	0.8333	0.75
chr02	23845764	indel	23	0.8261	0.7391	0.3043
chr02	24000699	snp	20	0.85	0.75	0.4
chr02	24022495	indel	12	0.9167	0.8333	0.3333
chr02	24181241	snp	20	0.85	0.75	0.35
chr02	24218524	indel	9	0.8889	0.8889	0.3333
chr02	24683953	snp	29	0.8276	0.7241	0.4483
chr02	24700138	indel	12	0.9167	0.8333	0.3333
chr02	24710998	indel	21	0.8571	0.7619	0.3333
chr02	24766072	indel	26	0.8077	0.7308	0.3462
chr02	24842988	indel	23	0.8261	0.7391	0.3043
chr02	24979003	snp	22	0.8182	0.7273	0.5455
chr02	25029699	snp	14	0.8571	0.7857	0.5
chr02	25175992	snp	24	0.8333	0.75	0.4583
chr02	25439892	snp	23	0.8261	0.7391	0.4348
chr02	25599743	snp	19	0.8421	0.7368	0.3158
chr02	25849132	snp	18	0.8333	0.7778	0.5
chr02	25874684	snp	25	0.84	0.76	0.4
chr02	25908882	snp	14	0.8571	0.7857	0.7857
chr02	26023332	indel	22	0.8182	0.7273	0.4091
chr02	26051493	indel	18	0.8333	0.7778	0.7222
chr02	26121015	indel	15	0.8667	0.8	0.3333
chr02	26182697	snp	16	0.875	0.75	0.625
chr02	26186061	snp	25	0.84	0.76	0.52
chr02	26322989	snp	13	0.8462	0.7692	0.6154
chr02	26453009	snp	23	0.8261	0.7391	0.4783
chr02	26544918	snp	23	0.8261	0.7391	0.3913
chr02	26690668	indel	24	0.8333	0.75	0.9583
chr02	26743574	indel	26	0.8077	0.7308	0.3462
chr02	26799245	snp	23	0.8261	0.7391	0.4783
chr02	26875352	indel	23	0.8261	0.7391	0.3043
chr02	26912172	snp	16	0.875	0.75	0.4375
chr02	26939667	snp	20	0.85	0.75	0.5
chr02	27033494	snp	24	0.8333	0.75	0.4583
chr02	27253492	snp	18	0.8333	0.7778	0.3333
chr02	27257046	indel	19	0.8421	0.7368	0.5263
chr02	27373481	snp	23	0.8261	0.7391	0.5217
chr02	27410765	snp	30	0.8	0.7333	0.3333
chr02	27453787	indel	9	0.8889	0.8889	0.3333
chr02	27618313	snp	9	0.8889	0.8889	0.3333
chr02	27865363	snp	27	0.8148	0.7407	0.4444
chr02	27967355	indel	15	0.8667	0.8	0.3333
chr02	28024821	snp	25	0.84	0.76	0.56
chr02	28037808	indel	16	0.875	0.75	0.5
chr02	28127039	snp	15	0.8667	0.8	0.3333
chr02	28182158	snp	17	0.8824	0.7647	0.4706
chr02	28715122	indel	11	0.9091	0.8182	0.3636
chr02	28715142	indel	10	0.9	0.8	0.4
chr02	28715165	indel	9	0.8889	0.8889	0.4444
chr02	28961008	indel	16	0.875	0.75	0.875
chr02	29205949	indel	20	0.85	0.75	0.3
chr02	29362214	snp	28	0.8214	0.75	0.6071
chr02	29371890	indel	30	0.8	0.7333	0.3333
chr02	29443480	snp	25	0.84	0.76	0.64
chr02	29608332	indel	14	0.8571	0.7857	0.4286
chr02	29707381	indel	10	0.9	0.8	0.4
chr02	29770452	snp	20	0.85	0.75	0.5
chr02	29817139	snp	31	0.8065	0.7419	0.4516
chr02	29881508	indel	10	0.9	0.8	0.3
chr02	30606600	snp	23	0.8261	0.7391	0.3913
chr02	30643102	indel	8	1	0.875	0.375
chr02	30779402	snp	23	0.8261	0.7391	0.4783
chr02	30808115	snp	18	0.8333	0.7778	0.6667
chr02	30984121	snp	22	0.8182	0.7273	0.5
chr02	31016079	indel	8	1	0.875	0.5
chr02	31187972	indel	19	0.8421	0.7368	0.3684
chr02	31217986	indel	23	0.8261	0.7391	0.3478
chr02	31423002	snp	23	0.8261	0.7391	0.4348
chr02	31427646	snp	30	0.8	0.7333	0.6
chr02	31637802	snp	24	0.8333	0.75	0.4583
chr02	31940097	snp	20	0.85	0.75	0.6
chr02	32174829	snp	27	0.8148	0.7407	0.5185
chr02	32180098	indel	19	0.8421	0.7368	0.3158
chr02	32272774	snp	26	0.8077	0.7308	0.5
chr02	32593156	snp	22	0.8182	0.7273	0.5909
chr02	32784513	snp	28	0.8214	0.75	0.4643
chr02	32804185	snp	17	0.8824	0.7647	0.4118
chr02	32985679	snp	32	0.8125	0.7188	0.375
chr02	33554111	snp	35	0.8286	0.7429	0.4
chr02	33672839	snp	16	0.875	0.75	0.5
chr02	33962608	snp	24	0.8333	0.75	0.5833
chr02	34193849	snp	19	0.8421	0.7368	0.4737
chr02	34307817	snp	24	0.8333	0.75	0.7083
chr02	34667426	snp	29	0.8276	0.7241	0.4483
chr02	34913277	snp	28	0.8214	0.75	0.6071
chr02	35181174	indel	14	0.8571	0.7857	0.9286
chr02	35206384	indel	14	0.8571	0.7857	0.3571
chr02	35230719	indel	15	0.8667	0.8	0.5333
chr02	35230760	indel	8	1	0.875	0.5
chr02	35275237	indel	17	0.8824	0.7647	0.3529
chr02	35307497	indel	12	0.9167	0.8333	0.9167
chr02	35375440	snp	10	0.9	0.8	0.6
chr02	35419044	indel	22	0.8182	0.7273	0.3182
chr02	35426865	indel	14	0.8571	0.7857	0.3571
chr02	35431691	indel	12	0.9167	0.8333	0.3333
chr02	35434323	indel	18	0.8333	0.7778	0.3889
chr02	35634534	indel	19	0.8421	0.7368	0.3684
chr02	35635922	snp	16	0.875	0.75	0.375
chr02	35762992	snp	21	0.8571	0.7619	0.3333
chr02	35834434	indel	18	0.8333	0.7778	0.5
chr02	35925943	indel	16	0.875	0.75	0.375
chr03	83069	snp	23	0.8261	0.7391	0.6957
chr03	307452	snp	29	0.8276	0.7241	0.7241
chr03	527438	snp	25	0.84	0.76	0.72
chr03	573905	snp	27	0.8148	0.7407	0.7778
chr03	862184	snp	30	0.8	0.7333	0.8667
chr03	1113401	indel	15	0.8667	0.8	0.4
chr03	1312339	snp	33	0.8182	0.7273	0.4242
chr03	1312342	indel	32	0.8125	0.7188	0.4375
chr03	1457185	indel	20	0.85	0.75	0.3
chr03	1483183	snp	19	0.8421	0.7368	0.7368
chr03	1624764	snp	18	0.8333	0.7778	0.7778
chr03	1837935	indel	33	0.8182	0.7273	0.3333
chr03	2094169	snp	26	0.8077	0.7308	0.6154
chr03	2180089	snp	30	0.8	0.7333	0.6333
chr03	2246485	snp	23	0.8261	0.7391	0.7391
chr03	2326829	indel	10	0.9	0.8	0.4
chr03	2744118	snp	24	0.8333	0.75	0.7083
chr03	3236865	snp	20	0.85	0.75	0.7
chr03	3568266	snp	21	0.8571	0.7619	0.4286
chr03	3654036	snp	24	0.8333	0.75	0.375
chr03	3709761	snp	26	0.8077	0.7308	0.5769
chr03	3900818	snp	22	0.8182	0.7273	0.4545
chr03	4000549	snp	25	0.84	0.76	0.4
chr03	4242372	snp	22	0.8182	0.7273	0.5909
chr03	4266239	snp	23	0.8261	0.7391	0.6087
chr03	4461456	snp	25	0.84	0.76	0.52
chr03	4500445	snp	29	0.8276	0.7241	0.5172
chr03	4670954	snp	33	0.8182	0.7273	0.6364
chr03	5028091	snp	9	0.8889	0.8889	0.6667
chr03	5344190	snp	27	0.8148	0.7407	0.5926
chr03	5360506	indel	71	0.7746	0.7042	0.6901
chr03	5360532	snp	75	0.7867	0.6933	0.6533
chr03	5397985	snp	25	0.84	0.76	0.36
chr03	5476083	snp	26	0.8077	0.7308	0.5769
chr03	5650088	indel	19	0.8421	0.7368	0.3158
chr03	5653113	snp	23	0.8261	0.7391	0.6522
chr03	5781492	snp	25	0.84	0.76	0.36
chr03	5830137	snp	28	0.8214	0.75	0.6786
chr03	5923735	snp	25	0.84	0.76	0.48
chr03	5936166	snp	17	0.8824	0.7647	0.4118
chr03	6116111	snp	22	0.8182	0.7273	0.4091
chr03	6339603	snp	19	0.8421	0.7368	0.3684
chr03	6405101	snp	17	0.8824	0.7647	0.4118
chr03	6485705	snp	22	0.8182	0.7273	0.6364
chr03	6598523	snp	18	0.8333	0.7778	0.3333
chr03	6903909	snp	19	0.8421	0.7368	0.4211
chr03	7609390	snp	23	0.8261	0.7391	0.4783
chr03	7668824	snp	25	0.84	0.76	0.64
chr03	7835579	snp	25	0.84	0.76	0.44
chr03	7963393	snp	32	0.8125	0.7188	0.5312
chr03	7992896	snp	27	0.8148	0.7407	0.4815
chr03	8211979	indel	28	0.8214	0.75	0.6429
chr03	8235705	indel	13	0.8462	0.7692	0.3846
chr03	8355804	indel	19	0.8421	0.7368	0.3158
chr03	8714807	snp	29	0.8276	0.7241	0.3793
chr03	9004077	snp	30	0.8	0.7333	0.3333
chr03	9813046	snp	27	0.8148	0.7407	0.4815
chr03	10285476	snp	28	0.8214	0.75	0.6071
chr03	10408903	snp	34	0.8235	0.7353	0.5588
chr03	10697476	snp	24	0.8333	0.75	1
chr03	10909179	snp	19	0.8421	0.7368	0.6842
chr03	10920280	snp	32	0.8125	0.7188	0.5
chr03	10928687	snp	25	0.84	0.76	0.44
chr03	10967901	snp	29	0.8276	0.7241	0.6552
chr03	11034032	snp	22	0.8182	0.7273	0.5
chr03	11167724	indel	22	0.8182	0.7273	0.3636
chr03	11180870	snp	21	0.8571	0.7619	0.5238
chr03	11265431	snp	26	0.8077	0.7308	0.5385
chr03	11266011	snp	30	0.8	0.7333	0.4333
chr03	11315916	snp	21	0.8571	0.7619	0.619
chr03	11501803	snp	12	0.9167	0.8333	0.5833
chr03	12101292	indel	24	0.8333	0.75	0.7083
chr03	12206285	snp	19	0.8421	0.7368	0.4737
chr03	12326506	indel	18	0.8333	0.7778	0.8889
chr03	12390587	snp	19	0.8421	0.7368	0.6316
chr03	12402551	indel	27	0.8148	0.7407	0.3333
chr03	12460944	indel	9	0.8889	0.8889	0.4444
chr03	12503328	indel	23	0.8261	0.7391	0.3478
chr03	12610674	snp	27	0.8148	0.7407	0.5185
chr03	12663922	snp	19	0.8421	0.7368	0.4737
chr03	12759984	indel	24	0.8333	0.75	0.875
chr03	12934473	indel	24	0.8333	0.75	0.5
chr03	13002364	indel	10	0.9	0.8	0.3
chr03	13033482	indel	28	0.8214	0.75	0.3929
chr03	13058311	snp	20	0.85	0.75	0.6
chr03	13085166	indel	18	0.8333	0.7778	0.3333
chr03	13117826	indel	28	0.8214	0.75	0.8214
chr03	13175410	snp	18	0.8333	0.7778	0.5556
chr03	13310485	snp	23	0.8261	0.7391	0.4783
chr03	13377005	snp	37	0.8108	0.7297	0.3243
chr03	13447855	snp	20	0.85	0.75	0.6
chr03	13496087	snp	58	0.7759	0.7069	0.4138
chr03	13496837	snp	79	0.7848	0.6962	0.3671
chr03	13724847	snp	22	0.8182	0.7273	0.7273
chr03	13767627	indel	14	0.8571	0.7857	0.5
chr03	13776545	indel	15	0.8667	0.8	0.4
chr03	13776687	indel	16	0.875	0.75	0.9375
chr03	13776688	indel	16	0.875	0.75	0.3125
chr03	13814784	indel	21	0.8571	0.7619	0.4762
chr03	14056558	snp	19	0.8421	0.7368	0.4211
chr03	14120988	indel	16	0.875	0.75	0.9375
chr03	14549764	indel	31	0.8065	0.7419	0.3226
chr03	14600484	indel	21	0.8571	0.7619	0.3333
chr03	14613840	indel	20	0.85	0.75	0.3
chr03	14942069	snp	31	0.8065	0.7419	0.5484
chr03	14950456	indel	27	0.8148	0.7407	0.8519
chr03	15138760	indel	14	0.8571	0.7857	0.5
chr03	15138765	indel	15	0.8667	0.8	0.4667
chr03	15138770	indel	15	0.8667	0.8	0.4667
chr03	15263251	snp	23	0.8261	0.7391	0.5652
chr03	15312377	snp	16	0.875	0.75	0.6875
chr03	15409474	snp	19	0.8421	0.7368	0.3684
chr03	15624616	snp	21	0.8571	0.7619	0.6667
chr03	15710027	snp	28	0.8214	0.75	0.6429
chr03	15715534	snp	11	0.9091	0.8182	0.7273
chr03	15855718	snp	29	0.8276	0.7241	0.7931
chr03	16032588	snp	26	0.8077	0.7308	0.6538
chr03	16103618	snp	23	0.8261	0.7391	0.7391
chr03	16153750	snp	22	0.8182	0.7273	0.5909
chr03	16241689	indel	26	0.8077	0.7308	0.4231
chr03	16361419	snp	8	1	0.875	0.875
chr03	16399384	indel	16	0.875	0.75	0.3125
chr03	16411661	indel	19	0.8421	0.7368	0.3684
chr03	16678017	snp	16	0.875	0.75	0.75
chr03	16842780	snp	26	0.8077	0.7308	0.5
chr03	17091772	snp	23	0.8261	0.7391	0.4783
chr03	17291898	snp	20	0.85	0.75	0.7
chr03	17309700	snp	20	0.85	0.75	0.6
chr03	17396921	snp	14	0.8571	0.7857	0.3571
chr03	17422693	indel	13	0.8462	0.7692	0.5385
chr03	17612780	snp	27	0.8148	0.7407	0.7037
chr03	17693712	snp	16	0.875	0.75	0.5
chr03	17846061	indel	16	0.875	0.75	0.375
chr03	17964988	snp	26	0.8077	0.7308	0.6538
chr03	18279553	snp	20	0.85	0.75	0.55
chr03	18311520	snp	15	0.8667	0.8	0.4667
chr03	18655342	snp	27	0.8148	0.7407	0.4444
chr03	18661446	snp	26	0.8077	0.7308	0.5385
chr03	18747206	snp	20	0.85	0.75	0.75
chr03	18750311	snp	25	0.84	0.76	0.64
chr03	18834298	snp	26	0.8077	0.7308	0.6923
chr03	19069968	snp	9	0.8889	0.8889	0.4444
chr03	19163436	snp	10	0.9	0.8	0.7
chr03	19266330	snp	29	0.8276	0.7241	0.5862
chr03	19275606	snp	33	0.8182	0.7273	0.6667
chr03	19345334	snp	29	0.8276	0.7241	0.6552
chr03	19415944	snp	21	0.8571	0.7619	0.619
chr03	19500355	snp	27	0.8148	0.7407	0.7037
chr03	19568687	snp	40	0.8	0.725	0.375
chr03	19610730	snp	26	0.8077	0.7308	0.7308
chr03	19722566	snp	24	0.8333	0.75	0.5417
chr03	19783642	snp	21	0.8571	0.7619	0.4762
chr03	19796974	snp	23	0.8261	0.7391	0.3478
chr03	19811247	snp	23	0.8261	0.7391	0.7391
chr03	19824923	snp	20	0.85	0.75	0.5
chr03	19965119	indel	26	0.8077	0.7308	0.3462
chr03	20068879	snp	23	0.8261	0.7391	0.4348
chr03	20196767	snp	25	0.84	0.76	0.48
chr03	20229234	snp	19	0.8421	0.7368	0.5263
chr03	20330879	indel	15	0.8667	0.8	0.3333
chr03	20437876	snp	23	0.8261	0.7391	0.4783
chr03	20458893	snp	23	0.8261	0.7391	0.5652
chr03	20538672	snp	28	0.8214	0.75	0.6786
chr03	20582046	snp	24	0.8333	0.75	0.75
chr03	20666235	snp	16	0.875	0.75	0.625
chr03	20765432	snp	14	0.8571	0.7857	0.5
chr03	20816443	snp	27	0.8148	0.7407	0.5556
chr03	21100068	snp	27	0.8148	0.7407	0.5556
chr03	21139724	snp	29	0.8276	0.7241	0.5517
chr03	21171734	snp	25	0.84	0.76	0.56
chr03	21185359	indel	9	0.8889	0.8889	0.6667
chr03	21264823	indel	24	0.8333	0.75	0.5417
chr03	21392927	indel	17	0.8824	0.7647	0.4706
chr03	21602125	indel	14	0.8571	0.7857	0.7143
chr03	21602131	indel	17	0.8824	0.7647	0.4706
chr03	21602140	indel	18	0.8333	0.7778	0.5556
chr03	21756289	indel	21	0.8571	0.7619	0.3333
chr03	21859464	snp	24	0.8333	0.75	0.5833
chr03	22071266	snp	33	0.8182	0.7273	0.5758
chr03	22104192	snp	22	0.8182	0.7273	0.4545
chr03	22282259	indel	20	0.85	0.75	0.3
chr03	22290168	snp	27	0.8148	0.7407	0.5556
chr03	22318871	snp	18	0.8333	0.7778	0.6667
chr03	22427376	indel	11	0.9091	0.8182	0.4545
chr03	22583860	snp	32	0.8125	0.7188	0.75
chr03	22727984	snp	23	0.8261	0.7391	0.5652
chr03	22842683	snp	26	0.8077	0.7308	0.5385
chr03	22886335	indel	13	0.8462	0.7692	0.3077
chr03	22983796	snp	26	0.8077	0.7308	0.6538
chr03	23008595	indel	22	0.8182	0.7273	0.3182
chr03	23172775	snp	31	0.8065	0.7419	0.6774
chr03	23272921	snp	20	0.85	0.75	0.6
chr03	23315054	snp	20	0.85	0.75	0.45
chr03	23358953	snp	24	0.8333	0.75	0.5
chr03	23582575	snp	37	0.8108	0.7297	0.5946
chr03	23636060	snp	21	0.8571	0.7619	0.5238
chr03	23668323	snp	29	0.8276	0.7241	0.5172
chr03	23686078	snp	21	0.8571	0.7619	0.5714
chr03	23793938	indel	28	0.8214	0.75	0.3214
chr03	23947164	snp	21	0.8571	0.7619	0.5714
chr03	23957041	indel	8	1	0.875	0.5
chr03	24119560	snp	19	0.8421	0.7368	0.4211
chr03	24165283	snp	30	0.8	0.7333	0.5333
chr03	24468686	indel	20	0.85	0.75	0.35
chr03	24582445	snp	27	0.8148	0.7407	0.3333
chr03	24589423	snp	15	0.8667	0.8	0.5333
chr03	24631864	snp	26	0.8077	0.7308	0.5
chr03	24999716	snp	22	0.8182	0.7273	0.6364
chr03	25033357	indel	15	0.8667	0.8	0.6
chr03	25114636	indel	11	0.9091	0.8182	0.3636
chr03	25325601	snp	27	0.8148	0.7407	0.5185
chr03	25364055	snp	8	1	0.875	0.375
chr03	25540379	indel	21	0.8571	0.7619	0.4762
chr03	25561869	indel	8	1	0.875	0.5
chr03	25653420	indel	22	0.8182	0.7273	0.3182
chr03	25695906	indel	19	0.8421	0.7368	0.3158
chr03	25922648	indel	23	0.8261	0.7391	0.3043
chr03	25995272	snp	28	0.8214	0.75	0.3571
chr03	26053571	indel	17	0.8824	0.7647	0.4118
chr03	26195763	indel	23	0.8261	0.7391	0.3043
chr03	26207030	snp	22	0.8182	0.7273	0.4091
chr03	26395290	snp	24	0.8333	0.75	0.4583
chr03	26497335	snp	28	0.8214	0.75	0.3214
chr03	26523925	indel	10	0.9	0.8	0.3
chr03	26627928	snp	20	0.85	0.75	0.55
chr03	26889269	snp	27	0.8148	0.7407	0.3333
chr03	26967114	indel	15	0.8667	0.8	0.3333
chr03	26994319	snp	22	0.8182	0.7273	0.4091
chr03	27108367	snp	22	0.8182	0.7273	0.4091
chr03	27316602	snp	32	0.8125	0.7188	0.6562
chr03	27395744	snp	23	0.8261	0.7391	0.3913
chr03	28074788	snp	10	0.9	0.8	0.4
chr03	28127948	snp	29	0.8276	0.7241	0.3448
chr03	28439632	snp	23	0.8261	0.7391	0.3913
chr03	28611878	snp	26	0.8077	0.7308	0.4615
chr03	28730329	snp	17	0.8824	0.7647	0.5882
chr03	28977025	snp	30	0.8	0.7333	0.3667
chr03	29584663	snp	14	0.8571	0.7857	0.4286
chr03	30411107	snp	31	0.8065	0.7419	0.4516
chr03	30545527	snp	18	0.8333	0.7778	0.5556
chr03	30583140	snp	25	0.84	0.76	0.44
chr03	30655081	snp	20	0.85	0.75	0.4
chr03	30799869	snp	21	0.8571	0.7619	0.4762
chr03	30878557	snp	16	0.875	0.75	0.5625
chr03	31016214	snp	24	0.8333	0.75	0.375
chr03	31168125	snp	35	0.8286	0.7429	0.4857
chr03	31216996	snp	29	0.8276	0.7241	0.4483
chr03	31268820	snp	24	0.8333	0.75	0.7083
chr03	31399395	indel	18	0.8333	0.7778	0.4444
chr03	31849061	snp	19	0.8421	0.7368	0.3158
chr03	31925514	snp	26	0.8077	0.7308	0.5385
chr03	32007991	snp	18	0.8333	0.7778	0.3333
chr03	32098364	snp	22	0.8182	0.7273	0.3636
chr03	32198154	snp	21	0.8571	0.7619	0.381
chr03	32410486	snp	27	0.8148	0.7407	0.4815
chr03	32704877	snp	30	0.8	0.7333	0.4
chr03	32890891	snp	21	0.8571	0.7619	0.4762
chr03	33138914	snp	28	0.8214	0.75	0.5
chr03	33160969	snp	26	0.8077	0.7308	0.4615
chr03	33634551	snp	32	0.8125	0.7188	0.3125
chr03	33694874	snp	29	0.8276	0.7241	0.5517
chr03	33776417	indel	10	0.9	0.8	0.3
chr03	33877869	snp	27	0.8148	0.7407	0.4074
chr03	34005872	snp	23	0.8261	0.7391	0.5652
chr03	34068712	snp	30	0.8	0.7333	0.5
chr03	34500508	snp	16	0.875	0.75	0.625
chr03	34509697	snp	30	0.8	0.7333	0.4333
chr03	34557318	snp	26	0.8077	0.7308	0.4231
chr03	34708182	snp	24	0.8333	0.75	0.375
chr03	34844213	snp	34	0.8235	0.7353	0.5588
chr03	35050078	snp	22	0.8182	0.7273	0.4545
chr03	35470919	snp	21	0.8571	0.7619	0.4762
chr03	35473326	snp	25	0.84	0.76	0.36
chr03	35629003	snp	20	0.85	0.75	0.55
chr03	35862059	snp	22	0.8182	0.7273	0.5
chr03	36096548	snp	18	0.8333	0.7778	0.5
chr03	36221436	snp	18	0.8333	0.7778	0.5
chr04	246111	indel	19	0.8421	0.7368	0.4211
chr04	277927	indel	11	0.9091	0.8182	0.3636
chr04	293794	snp	8	1	0.875	0.5
chr04	432981	indel	10	0.9	0.8	0.7
chr04	454800	indel	20	0.85	0.75	0.35
chr04	560898	indel	26	0.8077	0.7308	0.5769
chr04	757249	snp	22	0.8182	0.7273	0.4091
chr04	866227	indel	23	0.8261	0.7391	0.913
chr04	912269	indel	9	0.8889	0.8889	0.3333
chr04	952304	indel	13	0.8462	0.7692	0.3077
chr04	1757511	indel	12	0.9167	0.8333	0.4167
chr04	1771826	snp	17	0.8824	0.7647	0.5882
chr04	1775902	snp	18	0.8333	0.7778	0.3889
chr04	1865668	indel	13	0.8462	0.7692	0.8462
chr04	1877139	indel	8	1	0.875	0.625
chr04	2094320	indel	12	0.9167	0.8333	0.3333
chr04	2154137	snp	8	1	0.875	0.375
chr04	2405662	indel	13	0.8462	0.7692	0.3077
chr04	2454495	indel	19	0.8421	0.7368	0.3158
chr04	2842373	indel	21	0.8571	0.7619	0.9048
chr04	2950524	snp	17	0.8824	0.7647	0.3529
chr04	3105394	snp	26	0.8077	0.7308	0.3462
chr04	3300925	indel	23	0.8261	0.7391	0.3478
chr04	3447487	snp	20	0.85	0.75	0.4
chr04	3686831	snp	21	0.8571	0.7619	0.381
chr04	3729451	snp	35	0.8286	0.7429	0.3429
chr04	4046957	snp	25	0.84	0.76	0.36
chr04	4133885	snp	14	0.8571	0.7857	0.4286
chr04	4497082	snp	26	0.8077	0.7308	0.3077
chr04	4721486	indel	9	0.8889	0.8889	0.3333
chr04	4875681	indel	27	0.8148	0.7407	0.3333
chr04	4933782	snp	28	0.8214	0.75	0.3214
chr04	4958508	indel	8	1	0.875	0.75
chr04	5120489	snp	31	0.8065	0.7419	0.3871
chr04	5225129	snp	26	0.8077	0.7308	0.5385
chr04	5909068	snp	23	0.8261	0.7391	0.4783
chr04	6019192	snp	30	0.8	0.7333	0.3
chr04	6285292	snp	19	0.8421	0.7368	0.4211
chr04	6314643	indel	14	0.8571	0.7857	0.5
chr04	6429385	snp	20	0.85	0.75	0.6
chr04	6527402	snp	15	0.8667	0.8	0.4667
chr04	6914474	indel	12	0.9167	0.8333	0.3333
chr04	6961978	indel	20	0.85	0.75	0.45
chr04	7133044	indel	22	0.8182	0.7273	0.3182
chr04	7359426	snp	26	0.8077	0.7308	0.5769
chr04	7491357	indel	12	0.9167	0.8333	0.3333
chr04	7757880	snp	19	0.8421	0.7368	0.4737
chr04	7904886	snp	28	0.8214	0.75	0.5
chr04	7914021	snp	58	0.7759	0.7069	0.3966
chr04	7914488	snp	37	0.8108	0.7297	0.3243
chr04	7965006	snp	27	0.8148	0.7407	0.4444
chr04	8067252	indel	26	0.8077	0.7308	0.7692
chr04	8111192	snp	34	0.8235	0.7353	0.3529
chr04	8302546	snp	27	0.8148	0.7407	0.3333
chr04	8719831	snp	26	0.8077	0.7308	0.3077
chr04	8981976	snp	16	0.875	0.75	0.4375
chr04	9106725	snp	22	0.8182	0.7273	0.4091
chr04	9283556	snp	14	0.8571	0.7857	0.4286
chr04	9417845	snp	26	0.8077	0.7308	0.4231
chr04	9837073	snp	10	0.9	0.8	0.4
chr04	9924302	indel	27	0.8148	0.7407	0.3333
chr04	9926551	snp	30	0.8	0.7333	0.3333
chr04	9980023	snp	20	0.85	0.75	0.45
chr04	10331965	indel	23	0.8261	0.7391	0.6522
chr04	10376032	indel	27	0.8148	0.7407	0.4074
chr04	10389526	snp	18	0.8333	0.7778	0.4444
chr04	10495053	snp	16	0.875	0.75	0.3125
chr04	10556703	snp	23	0.8261	0.7391	0.4348
chr04	10864593	snp	18	0.8333	0.7778	0.3889
chr04	11093465	snp	17	0.8824	0.7647	0.5294
chr04	11276146	snp	11	0.9091	0.8182	0.4545
chr04	12030416	indel	16	0.875	0.75	0.3125
chr04	12199228	indel	12	0.9167	0.8333	0.8333
chr04	12503215	snp	15	0.8667	0.8	0.4667
chr04	12748967	indel	22	0.8182	0.7273	0.6364
chr04	12808714	snp	22	0.8182	0.7273	0.5909
chr04	12811977	snp	36	0.8056	0.7222	0.4167
chr04	12821008	snp	26	0.8077	0.7308	0.5
chr04	13731961	snp	25	0.84	0.76	0.56
chr04	13984955	snp	25	0.84	0.76	0.64
chr04	13995209	snp	26	0.8077	0.7308	0.4231
chr04	14000005	indel	20	0.85	0.75	0.35
chr04	14089720	indel	14	0.8571	0.7857	0.6429
chr04	14215612	indel	26	0.8077	0.7308	0.3077
chr04	14246812	snp	23	0.8261	0.7391	0.5652
chr04	14261019	indel	10	0.9	0.8	0.4
chr04	14377527	indel	10	0.9	0.8	0.4
chr04	14521047	snp	30	0.8	0.7333	0.5667
chr04	14673709	indel	13	0.8462	0.7692	0.3077
chr04	14778573	indel	8	1	0.875	0.375
chr04	14820389	indel	20	0.85	0.75	0.9
chr04	16386833	snp	24	0.8333	0.75	0.5833
chr04	16613199	indel	20	0.85	0.75	0.6
chr04	16790802	snp	22	0.8182	0.7273	0.4545
chr04	17017130	snp	18	0.8333	0.7778	0.5556
chr04	17153009	snp	29	0.8276	0.7241	0.5172
chr04	17156178	snp	16	0.875	0.75	0.375
chr04	17439130	snp	27	0.8148	0.7407	0.4074
chr04	17626294	snp	28	0.8214	0.75	0.3571
chr04	17783331	snp	22	0.8182	0.7273	0.6818
chr04	17888927	snp	27	0.8148	0.7407	0.5185
chr04	18130866	snp	14	0.8571	0.7857	0.4286
chr04	18151141	snp	32	0.8125	0.7188	0.5625
chr04	18162755	indel	16	0.875	0.75	0.5
chr04	18384914	snp	31	0.8065	0.7419	0.6129
chr04	18447387	indel	12	0.9167	0.8333	0.3333
chr04	18626753	indel	9	0.8889	0.8889	0.8889
chr04	18732048	snp	18	0.8333	0.7778	0.4444
chr04	18830883	indel	16	0.875	0.75	0.3125
chr04	19144348	indel	20	0.85	0.75	0.4
chr04	19173936	snp	18	0.8333	0.7778	0.3889
chr04	19213617	indel	15	0.8667	0.8	0.4
chr04	19251718	indel	28	0.8214	0.75	1
chr04	19396227	indel	27	0.8148	0.7407	0.4444
chr04	19551679	indel	21	0.8571	0.7619	0.381
chr04	19711958	indel	14	0.8571	0.7857	0.4286
chr04	19746483	snp	21	0.8571	0.7619	0.4286
chr04	19805795	indel	23	0.8261	0.7391	0.3043
chr04	19874050	indel	11	0.9091	0.8182	0.4545
chr04	19908181	indel	16	0.875	0.75	0.3125
chr04	19929452	indel	17	0.8824	0.7647	0.7647
chr04	19988770	snp	10	0.9	0.8	0.4
chr04	20095175	indel	14	0.8571	0.7857	0.3571
chr04	20107077	indel	15	0.8667	0.8	0.3333
chr04	20107139	indel	12	0.9167	0.8333	0.5
chr04	20156722	indel	17	0.8824	0.7647	0.8235
chr04	20156730	indel	19	0.8421	0.7368	0.7368
chr04	20546655	snp	27	0.8148	0.7407	0.5556
chr04	20962681	snp	28	0.8214	0.75	0.6429
chr04	20986057	snp	8	1	0.875	1
chr04	21270864	indel	18	0.8333	0.7778	0.3889
chr04	21295252	snp	25	0.84	0.76	0.56
chr04	21483599	snp	45	0.8	0.7111	0.3333
chr04	22050212	snp	27	0.8148	0.7407	0.4444
chr04	22420758	snp	24	0.8333	0.75	0.6667
chr04	22544721	snp	21	0.8571	0.7619	0.381
chr04	22546882	indel	15	0.8667	0.8	0.4
chr04	23257066	snp	28	0.8214	0.75	0.5
chr04	24291861	snp	26	0.8077	0.7308	0.5769
chr04	24893038	snp	31	0.8065	0.7419	0.6129
chr04	24904996	indel	9	0.8889	0.8889	0.8889
chr04	24962252	snp	49	0.7959	0.7143	0.5306
chr04	24988584	snp	29	0.8276	0.7241	0.7586
chr04	25212021	snp	22	0.8182	0.7273	0.6818
chr04	25403109	snp	35	0.8286	0.7429	0.6857
chr04	25439569	snp	25	0.84	0.76	0.68
chr04	25536252	snp	20	0.85	0.75	0.65
chr04	25608242	snp	23	0.8261	0.7391	0.4783
chr04	25909620	snp	29	0.8276	0.7241	0.7241
chr04	26299083	indel	18	0.8333	0.7778	0.3333
chr04	26379662	snp	25	0.84	0.76	0.48
chr04	26410324	snp	21	0.8571	0.7619	0.3333
chr04	26449442	snp	18	0.8333	0.7778	0.6667
chr04	26711965	indel	10	0.9	0.8	0.5
chr04	26734531	snp	29	0.8276	0.7241	0.5172
chr04	26919075	snp	21	0.8571	0.7619	0.5714
chr04	27030920	snp	21	0.8571	0.7619	0.5714
chr04	27139183	indel	30	0.8	0.7333	0.8667
chr04	27281783	snp	16	0.875	0.75	0.6875
chr04	28178146	snp	26	0.8077	0.7308	0.6923
chr04	28318614	snp	25	0.84	0.76	0.32
chr04	28355352	indel	9	0.8889	0.8889	0.3333
chr04	28610870	snp	25	0.84	0.76	0.64
chr04	28633001	snp	36	0.8056	0.7222	0.3056
chr04	28980727	snp	21	0.8571	0.7619	0.3333
chr04	28985052	snp	26	0.8077	0.7308	0.6923
chr04	29096940	snp	10	0.9	0.8	0.6
chr04	29168019	indel	28	0.8214	0.75	0.4643
chr04	29243520	indel	10	0.9	0.8	0.3
chr04	29776215	snp	20	0.85	0.75	0.95
chr04	29960391	snp	35	0.8286	0.7429	0.5714
chr04	30419752	snp	28	0.8214	0.75	0.75
chr04	30634116	snp	30	0.8	0.7333	0.6667
chr04	30825576	indel	28	0.8214	0.75	0.7143
chr04	31585784	snp	20	0.85	0.75	0.75
chr04	31804286	snp	22	0.8182	0.7273	0.7727
chr04	32473024	snp	21	0.8571	0.7619	0.7619
chr04	32799203	snp	10	0.9	0.8	0.8
chr04	32873966	snp	52	0.7885	0.7115	0.4231
chr04	32885009	snp	53	0.7925	0.717	0.3962
chr04	32887393	indel	118	0.7712	0.6949	0.661
chr04	32928721	snp	42	0.8095	0.7381	0.3333
chr04	32928771	snp	57	0.7719	0.7193	0.4912
chr04	33308925	snp	22	0.8182	0.7273	0.7273
chr04	33372500	snp	31	0.8065	0.7419	0.5484
chr04	33554168	snp	33	0.8182	0.7273	0.7273
chr04	33602439	snp	19	0.8421	0.7368	0.7368
chr04	33844617	snp	27	0.8148	0.7407	0.5926
chr04	34100214	indel	16	0.875	0.75	0.3125
chr04	34380277	snp	23	0.8261	0.7391	0.5217
chr04	34718961	indel	14	0.8571	0.7857	0.5
chr04	34750915	snp	40	0.8	0.725	0.7
chr04	35053925	snp	24	0.8333	0.75	0.7917
chr04	35280219	snp	18	0.8333	0.7778	0.5556
chr04	35491628	snp	33	0.8182	0.7273	0.3636
chr05	346836	indel	32	0.8125	0.7188	0.375
chr05	526189	indel	11	0.9091	0.8182	0.4545
chr05	711493	indel	13	0.8462	0.7692	0.3846
chr05	774524	indel	25	0.84	0.76	0.48
chr05	823910	snp	22	0.8182	0.7273	0.4545
chr05	1613871	indel	13	0.8462	0.7692	0.3077
chr05	1720117	snp	20	0.85	0.75	0.4
chr05	1792399	snp	18	0.8333	0.7778	0.7222
chr05	1861293	snp	25	0.84	0.76	0.4
chr05	1903427	indel	24	0.8333	0.75	0.375
chr05	1963438	snp	28	0.8214	0.75	0.3571
chr05	2104201	indel	20	0.85	0.75	0.3
chr05	2996814	snp	29	0.8276	0.7241	0.4828
chr05	2999200	indel	12	0.9167	0.8333	0.3333
chr05	3117161	indel	11	0.9091	0.8182	0.3636
chr05	3238311	indel	27	0.8148	0.7407	0.3704
chr05	3290975	indel	16	0.875	0.75	0.4375
chr05	3387628	indel	10	0.9	0.8	0.3
chr05	3445628	indel	13	0.8462	0.7692	0.3077
chr05	3445671	indel	11	0.9091	0.8182	0.3636
chr05	3472504	indel	20	0.85	0.75	0.3
chr05	3651440	indel	16	0.875	0.75	0.4375
chr05	3651467	indel	11	0.9091	0.8182	0.5455
chr05	4409363	snp	21	0.8571	0.7619	0.5714
chr05	4547045	snp	27	0.8148	0.7407	0.4815
chr05	4624329	indel	20	0.85	0.75	0.35
chr05	4772155	indel	16	0.875	0.75	0.4375
chr05	5048392	snp	55	0.8	0.7091	0.4
chr05	5414752	snp	28	0.8214	0.75	0.6071
chr05	6387872	snp	27	0.8148	0.7407	0.6296
chr05	6438339	indel	26	0.8077	0.7308	0.4615
chr05	6856612	snp	18	0.8333	0.7778	0.5556
chr05	6947179	indel	21	0.8571	0.7619	0.3333
chr05	7266990	snp	29	0.8276	0.7241	0.5517
chr05	7364307	snp	8	1	0.875	0.375
chr05	7364307	indel	8	1	0.875	0.375
chr05	7365322	indel	14	0.8571	0.7857	0.3571
chr05	7382433	snp	16	0.875	0.75	0.625
chr05	7401347	indel	23	0.8261	0.7391	0.7391
chr05	7413523	indel	24	0.8333	0.75	0.4583
chr05	7772372	indel	23	0.8261	0.7391	0.3043
chr05	7991661	indel	9	0.8889	0.8889	0.3333
chr05	8021080	indel	23	0.8261	0.7391	0.3043
chr05	8190876	snp	20	0.85	0.75	0.65
chr05	8299551	indel	11	0.9091	0.8182	0.5455
chr05	8384073	snp	21	0.8571	0.7619	0.8095
chr05	8609638	indel	26	0.8077	0.7308	0.8077
chr05	8764399	snp	14	0.8571	0.7857	0.4286
chr05	8924722	snp	28	0.8214	0.75	0.5
chr05	8933206	indel	14	0.8571	0.7857	0.5
chr05	9125632	indel	16	0.875	0.75	0.3125
chr05	9181580	snp	12	0.9167	0.8333	0.6667
chr05	9424078	snp	12	0.9167	0.8333	0.4167
chr05	9447348	indel	18	0.8333	0.7778	0.8333
chr05	9644925	indel	30	0.8	0.7333	0.8333
chr05	9672850	snp	39	0.7949	0.7179	0.3077
chr05	10094474	snp	30	0.8	0.7333	0.3333
chr05	10139500	snp	20	0.85	0.75	0.5
chr05	11271912	indel	13	0.8462	0.7692	0.3077
chr05	11757304	indel	27	0.8148	0.7407	0.7778
chr05	11765924	snp	18	0.8333	0.7778	0.6111
chr05	11789335	snp	27	0.8148	0.7407	0.6296
chr05	11832267	snp	16	0.875	0.75	0.6875
chr05	11855547	snp	17	0.8824	0.7647	0.5882
chr05	12055936	indel	15	0.8667	0.8	0.5333
chr05	12212581	snp	12	0.9167	0.8333	0.5833
chr05	12602905	snp	21	0.8571	0.7619	0.8571
chr05	12760170	snp	16	0.875	0.75	0.625
chr05	12786498	snp	18	0.8333	0.7778	0.6111
chr05	12902296	snp	15	0.8667	0.8	0.4
chr05	12912722	snp	13	0.8462	0.7692	0.7692
chr05	13001836	snp	19	0.8421	0.7368	0.6842
chr05	13016993	indel	20	0.85	0.75	0.45
chr05	13336742	snp	8	1	0.875	0.375
chr05	13993167	snp	23	0.8261	0.7391	0.4783
chr05	14207552	snp	31	0.8065	0.7419	0.5806
chr05	14257337	snp	19	0.8421	0.7368	0.5263
chr05	14283900	snp	15	0.8667	0.8	0.4
chr05	15110904	snp	21	0.8571	0.7619	0.5714
chr05	15566298	snp	23	0.8261	0.7391	0.4783
chr05	15639440	snp	16	0.875	0.75	0.625
chr05	15770592	snp	23	0.8261	0.7391	0.4783
chr05	16302199	snp	21	0.8571	0.7619	0.5238
chr05	16415655	snp	24	0.8333	0.75	0.625
chr05	16788329	snp	24	0.8333	0.75	0.5833
chr05	16801932	snp	23	0.8261	0.7391	0.6957
chr05	16829435	indel	17	0.8824	0.7647	0.3529
chr05	16840860	indel	19	0.8421	0.7368	0.8947
chr05	16878409	snp	19	0.8421	0.7368	0.5263
chr05	16887288	indel	11	0.9091	0.8182	0.4545
chr05	16966828	snp	22	0.8182	0.7273	0.5455
chr05	17033452	snp	24	0.8333	0.75	0.5833
chr05	17183451	snp	31	0.8065	0.7419	0.3871
chr05	17322861	indel	12	0.9167	0.8333	0.5
chr05	17386135	snp	16	0.875	0.75	0.3125
chr05	17389193	snp	21	0.8571	0.7619	0.6667
chr05	17466306	snp	21	0.8571	0.7619	0.5238
chr05	17820058	snp	16	0.875	0.75	0.4375
chr05	18009408	snp	35	0.8286	0.7429	0.4286
chr05	18104953	snp	13	0.8462	0.7692	0.4615
chr05	18264161	snp	24	0.8333	0.75	0.4583
chr05	18484312	snp	31	0.8065	0.7419	0.5161
chr05	18617244	snp	16	0.875	0.75	0.4375
chr05	18667545	snp	25	0.84	0.76	0.48
chr05	18993066	snp	21	0.8571	0.7619	0.4286
chr05	19029249	snp	9	0.8889	0.8889	0.3333
chr05	19082420	snp	28	0.8214	0.75	0.4643
chr05	19637509	snp	25	0.84	0.76	0.44
chr05	19698561	snp	18	0.8333	0.7778	0.5556
chr05	19929258	snp	17	0.8824	0.7647	0.4706
chr05	20000291	indel	23	0.8261	0.7391	0.913
chr05	20093947	snp	30	0.8	0.7333	0.3
chr05	20239916	indel	25	0.84	0.76	0.32
chr05	20475506	indel	15	0.8667	0.8	0.4
chr05	20844486	indel	14	0.8571	0.7857	0.3571
chr05	20961357	snp	14	0.8571	0.7857	0.4286
chr05	21058803	snp	22	0.8182	0.7273	0.5
chr05	21709205	snp	23	0.8261	0.7391	0.3478
chr05	22084597	indel	17	0.8824	0.7647	0.8235
chr05	22573627	indel	14	0.8571	0.7857	0.3571
chr05	24145903	snp	23	0.8261	0.7391	0.3478
chr05	24409639	snp	18	0.8333	0.7778	0.4444
chr05	25171731	snp	17	0.8824	0.7647	0.3529
chr05	25453468	snp	26	0.8077	0.7308	0.5385
chr05	25519930	snp	23	0.8261	0.7391	0.3043
chr05	25934796	snp	25	0.84	0.76	0.6
chr05	26144921	snp	24	0.8333	0.75	0.5
chr05	26164599	snp	27	0.8148	0.7407	0.6667
chr05	26318965	snp	16	0.875	0.75	0.6875
chr05	26606289	snp	27	0.8148	0.7407	0.5926
chr05	26901740	snp	29	0.8276	0.7241	0.6207
chr05	26930060	snp	29	0.8276	0.7241	0.5517
chr05	27188979	snp	23	0.8261	0.7391	0.4348
chr05	27436076	snp	14	0.8571	0.7857	0.4286
chr05	27498587	indel	33	0.8182	0.7273	0.5455
chr05	27578335	snp	25	0.84	0.76	0.64
chr05	27589924	snp	28	0.8214	0.75	0.5357
chr05	28226155	snp	25	0.84	0.76	0.4
chr05	28543799	snp	24	0.8333	0.75	0.6667
chr05	28804486	indel	24	0.8333	0.75	0.8333
chr05	29062574	snp	27	0.8148	0.7407	0.4815
chr05	29435611	snp	28	0.8214	0.75	0.6429
chr05	29451983	snp	12	0.9167	0.8333	0.6667
chr05	29773408	snp	16	0.875	0.75	0.6875
chr05	29907932	snp	35	0.8286	0.7429	0.6857
chr05	29936183	snp	38	0.7895	0.7105	0.4211
chr06	56437	snp	110	0.7727	0.6909	0.3455
chr06	74963	snp	9	0.8889	0.8889	0.3333
chr06	82430	snp	23	0.8261	0.7391	0.3043
chr06	82825	snp	15	0.8667	0.8	0.4
chr06	375278	indel	9	0.8889	0.8889	0.3333
chr06	801374	snp	21	0.8571	0.7619	0.619
chr06	803643	indel	24	0.8333	0.75	0.4583
chr06	1026761	indel	19	0.8421	0.7368	0.3158
chr06	1139331	snp	19	0.8421	0.7368	0.7368
chr06	1241049	snp	46	0.8043	0.7174	0.3043
chr06	1422536	indel	29	0.8276	0.7241	0.8966
chr06	1439788	indel	34	0.8235	0.7353	0.8824
chr06	1803020	snp	21	0.8571	0.7619	0.5238
chr06	1937716	snp	21	0.8571	0.7619	0.7619
chr06	1979533	snp	26	0.8077	0.7308	0.5769
chr06	1986869	snp	27	0.8148	0.7407	0.7407
chr06	2659280	snp	23	0.8261	0.7391	0.6087
chr06	3166585	snp	30	0.8	0.7333	0.5333
chr06	3351487	snp	23	0.8261	0.7391	0.6087
chr06	3353528	indel	8	1	0.875	0.375
chr06	3388212	indel	18	0.8333	0.7778	0.3333
chr06	3424654	indel	9	0.8889	0.8889	0.3333
chr06	3668748	snp	32	0.8125	0.7188	0.5938
chr06	3916751	snp	22	0.8182	0.7273	0.5909
chr06	4480316	snp	31	0.8065	0.7419	0.6452
chr06	4818247	snp	34	0.8235	0.7353	0.7059
chr06	4898445	snp	34	0.8235	0.7353	0.5
chr06	4914286	snp	21	0.8571	0.7619	0.619
chr06	5048830	snp	24	0.8333	0.75	0.6667
chr06	5111117	snp	13	0.8462	0.7692	0.5385
chr06	5276434	snp	27	0.8148	0.7407	0.7778
chr06	5286472	snp	29	0.8276	0.7241	0.7241
chr06	5441944	snp	22	0.8182	0.7273	0.7273
chr06	5496250	snp	19	0.8421	0.7368	0.7895
chr06	6045165	snp	28	0.8214	0.75	0.5357
chr06	6114850	snp	21	0.8571	0.7619	0.381
chr06	6420956	snp	17	0.8824	0.7647	0.5882
chr06	6490955	indel	11	0.9091	0.8182	0.5455
chr06	6497993	snp	24	0.8333	0.75	0.5
chr06	6636728	snp	29	0.8276	0.7241	0.5862
chr06	6665286	indel	9	0.8889	0.8889	0.6667
chr06	6669877	indel	25	0.84	0.76	0.88
chr06	6681277	indel	9	0.8889	0.8889	0.3333
chr06	6735111	indel	13	0.8462	0.7692	0.3077
chr06	6847962	indel	26	0.8077	0.7308	0.3077
chr06	6849716	indel	21	0.8571	0.7619	0.381
chr06	6907379	snp	30	0.8	0.7333	0.5667
chr06	7101965	snp	34	0.8235	0.7353	0.6471
chr06	7144229	snp	21	0.8571	0.7619	0.3333
chr06	7240096	snp	14	0.8571	0.7857	0.5714
chr06	7394828	indel	19	0.8421	0.7368	0.3684
chr06	7530175	indel	20	0.85	0.75	0.3
chr06	7707831	indel	19	0.8421	0.7368	0.4211
chr06	7960315	indel	23	0.8261	0.7391	0.913
chr06	8122604	snp	31	0.8065	0.7419	0.4194
chr06	8417189	indel	24	0.8333	0.75	0.375
chr06	8462616	indel	17	0.8824	0.7647	0.5882
chr06	8635922	snp	20	0.85	0.75	0.35
chr06	8695118	snp	30	0.8	0.7333	0.5667
chr06	8720571	indel	20	0.85	0.75	0.75
chr06	8861577	snp	23	0.8261	0.7391	0.5652
chr06	8958072	indel	18	0.8333	0.7778	0.4444
chr06	9350699	snp	29	0.8276	0.7241	0.7241
chr06	9377467	indel	18	0.8333	0.7778	0.3333
chr06	9526944	snp	18	0.8333	0.7778	0.4444
chr06	9547154	snp	19	0.8421	0.7368	0.5263
chr06	9611281	snp	21	0.8571	0.7619	0.5238
chr06	9647684	snp	20	0.85	0.75	0.7
chr06	9681420	snp	24	0.8333	0.75	0.625
chr06	10058552	snp	25	0.84	0.76	0.48
chr06	10120931	indel	22	0.8182	0.7273	0.3182
chr06	10143664	indel	13	0.8462	0.7692	0.3077
chr06	10278290	indel	16	0.875	0.75	0.8125
chr06	10444599	snp	17	0.8824	0.7647	0.7647
chr06	10549747	snp	29	0.8276	0.7241	0.3793
chr06	10564035	snp	20	0.85	0.75	0.6
chr06	10641130	snp	22	0.8182	0.7273	0.4545
chr06	10713546	snp	13	0.8462	0.7692	0.3077
chr06	10775643	snp	28	0.8214	0.75	0.6429
chr06	11181534	snp	22	0.8182	0.7273	0.4545
chr06	11255828	snp	25	0.84	0.76	0.56
chr06	11347807	snp	45	0.8	0.7111	0.4667
chr06	11852355	snp	32	0.8125	0.7188	0.4375
chr06	12014246	snp	19	0.8421	0.7368	0.5789
chr06	12208940	indel	12	0.9167	0.8333	0.9167
chr06	12301918	snp	16	0.875	0.75	0.5625
chr06	12513597	snp	23	0.8261	0.7391	0.4348
chr06	12779447	snp	22	0.8182	0.7273	0.5
chr06	12925823	snp	18	0.8333	0.7778	0.7222
chr06	12991117	snp	18	0.8333	0.7778	0.3889
chr06	13047597	indel	20	0.85	0.75	0.3
chr06	13135528	snp	21	0.8571	0.7619	0.5714
chr06	13223840	snp	20	0.85	0.75	0.4
chr06	13383164	snp	29	0.8276	0.7241	0.3793
chr06	13531506	snp	13	0.8462	0.7692	0.6154
chr06	13944595	snp	22	0.8182	0.7273	0.3182
chr06	13946453	indel	10	0.9	0.8	0.4
chr06	13980638	snp	26	0.8077	0.7308	0.4615
chr06	13987552	snp	24	0.8333	0.75	0.5
chr06	14014844	snp	31	0.8065	0.7419	0.5484
chr06	14105914	indel	20	0.85	0.75	0.35
chr06	14176078	snp	21	0.8571	0.7619	0.4286
chr06	14224676	snp	24	0.8333	0.75	0.5417
chr06	14324787	snp	19	0.8421	0.7368	0.5789
chr06	14339811	snp	34	0.8235	0.7353	0.3824
chr06	14416375	snp	25	0.84	0.76	0.44
chr06	14479497	snp	29	0.8276	0.7241	0.3103
chr06	14486100	snp	23	0.8261	0.7391	0.5652
chr06	14524389	snp	24	0.8333	0.75	0.5417
chr06	14655895	snp	25	0.84	0.76	0.48
chr06	14761824	snp	22	0.8182	0.7273	0.5
chr06	14768894	snp	23	0.8261	0.7391	0.3043
chr06	14833044	snp	25	0.84	0.76	0.4
chr06	15043597	indel	11	0.9091	0.8182	0.6364
chr06	15043598	indel	11	0.9091	0.8182	0.6364
chr06	15165903	snp	22	0.8182	0.7273	0.5
chr06	15176490	snp	23	0.8261	0.7391	0.4348
chr06	15273986	snp	21	0.8571	0.7619	0.5238
chr06	15278341	snp	22	0.8182	0.7273	0.4545
chr06	15319322	indel	27	0.8148	0.7407	0.3333
chr06	15437415	snp	10	0.9	0.8	0.3
chr06	15461431	snp	13	0.8462	0.7692	0.5385
chr06	15472956	snp	24	0.8333	0.75	0.375
chr06	15472979	snp	13	0.8462	0.7692	0.3077
chr06	15576884	indel	26	0.8077	0.7308	0.3462
chr06	15700975	indel	22	0.8182	0.7273	0.3636
chr06	15720540	indel	17	0.8824	0.7647	0.7059
chr06	15747305	snp	27	0.8148	0.7407	0.4815
chr06	15832863	indel	20	0.85	0.75	0.3
chr06	15941591	snp	27	0.8148	0.7407	0.4444
chr06	16141996	snp	18	0.8333	0.7778	0.5
chr06	16309694	indel	19	0.8421	0.7368	0.3684
chr06	16337633	snp	18	0.8333	0.7778	0.3333
chr06	16396608	snp	24	0.8333	0.75	0.4583
chr06	16448521	snp	23	0.8261	0.7391	0.3913
chr06	16469649	snp	26	0.8077	0.7308	0.3846
chr06	16595678	snp	20	0.85	0.75	0.55
chr06	16639421	snp	29	0.8276	0.7241	0.5172
chr06	16676451	snp	25	0.84	0.76	0.48
chr06	16692301	indel	22	0.8182	0.7273	0.3636
chr06	16985147	indel	20	0.85	0.75	0.3
chr06	17108686	indel	19	0.8421	0.7368	0.3158
chr06	17154183	snp	24	0.8333	0.75	0.5
chr06	17161699	snp	27	0.8148	0.7407	0.4074
chr06	17170587	indel	17	0.8824	0.7647	0.3529
chr06	17253456	snp	19	0.8421	0.7368	0.5263
chr06	17293646	snp	26	0.8077	0.7308	0.4231
chr06	17324595	snp	29	0.8276	0.7241	0.3103
chr06	17524031	snp	17	0.8824	0.7647	0.5294
chr06	17670421	snp	23	0.8261	0.7391	0.7391
chr06	17716132	snp	26	0.8077	0.7308	0.5
chr06	17776937	indel	23	0.8261	0.7391	0.3043
chr06	17803556	indel	25	0.84	0.76	0.36
chr06	18221031	snp	36	0.8056	0.7222	0.6389
chr06	18316412	indel	19	0.8421	0.7368	0.4211
chr06	18316417	snp	18	0.8333	0.7778	0.4444
chr06	18598386	snp	13	0.8462	0.7692	0.6154
chr06	18654278	snp	8	1	0.875	0.75
chr06	18666551	snp	18	0.8333	0.7778	0.5
chr06	18831289	snp	18	0.8333	0.7778	0.3889
chr06	18916348	snp	16	0.875	0.75	0.4375
chr06	19054148	snp	20	0.85	0.75	0.35
chr06	19128427	snp	44	0.7955	0.7273	0.4318
chr06	19252855	snp	15	0.8667	0.8	0.3333
chr06	19779302	snp	33	0.8182	0.7273	0.3636
chr06	19807263	snp	13	0.8462	0.7692	0.3077
chr06	19871017	indel	25	0.84	0.76	0.44
chr06	20277234	snp	23	0.8261	0.7391	0.4348
chr06	20332885	indel	8	1	0.875	0.375
chr06	20436349	snp	21	0.8571	0.7619	0.381
chr06	20441434	snp	26	0.8077	0.7308	0.4231
chr06	20514684	snp	28	0.8214	0.75	0.4286
chr06	20583688	snp	25	0.84	0.76	0.36
chr06	21034884	indel	14	0.8571	0.7857	0.4286
chr06	21240658	snp	23	0.8261	0.7391	0.6522
chr06	21446485	snp	15	0.8667	0.8	0.4
chr06	21489032	indel	21	0.8571	0.7619	0.381
chr06	21505116	snp	23	0.8261	0.7391	0.3043
chr06	21801649	snp	26	0.8077	0.7308	0.3077
chr06	21816927	indel	16	0.875	0.75	0.5
chr06	21984122	snp	9	0.8889	0.8889	0.3333
chr06	22397878	snp	29	0.8276	0.7241	0.5172
chr06	22665952	snp	30	0.8	0.7333	1
chr06	22683158	snp	27	0.8148	0.7407	1
chr06	22683876	snp	22	0.8182	0.7273	0.5
chr06	22769496	snp	12	0.9167	0.8333	1
chr06	23094182	snp	24	0.8333	0.75	0.4167
chr06	23168291	snp	22	0.8182	0.7273	0.3636
chr06	23298945	snp	31	0.8065	0.7419	0.3226
chr06	23344225	indel	15	0.8667	0.8	0.4
chr06	23352957	indel	13	0.8462	0.7692	0.5385
chr06	23585711	indel	97	0.7835	0.701	0.3093
chr06	23652781	indel	16	0.875	0.75	0.4375
chr06	23918755	indel	12	0.9167	0.8333	0.5
chr06	24016352	indel	10	0.9	0.8	0.3
chr06	24226841	snp	16	0.875	0.75	0.6875
chr06	24304606	snp	28	0.8214	0.75	0.3929
chr06	25377579	snp	30	0.8	0.7333	0.4
chr06	25379047	snp	36	0.8056	0.7222	0.4167
chr06	25388357	snp	25	0.84	0.76	0.56
chr06	25570408	snp	29	0.8276	0.7241	0.3793
chr06	25596540	indel	13	0.8462	0.7692	0.3077
chr06	25638903	snp	19	0.8421	0.7368	0.3684
chr06	25689949	snp	24	0.8333	0.75	0.4167
chr06	26106173	indel	27	0.8148	0.7407	0.963
chr06	26109455	indel	14	0.8571	0.7857	0.4286
chr06	26187100	indel	25	0.84	0.76	0.32
chr06	26219876	snp	32	0.8125	0.7188	0.4062
chr06	26237266	indel	25	0.84	0.76	0.48
chr06	26243085	snp	23	0.8261	0.7391	0.3913
chr06	26631415	snp	24	0.8333	0.75	0.3333
chr06	26637989	indel	11	0.9091	0.8182	0.4545
chr06	26746799	indel	19	0.8421	0.7368	0.3158
chr06	26769681	indel	10	0.9	0.8	0.4
chr06	26925554	snp	43	0.7907	0.7209	0.4651
chr06	27346524	snp	16	0.875	0.75	0.4375
chr06	27372270	snp	23	0.8261	0.7391	0.5217
chr06	27452230	indel	8	1	0.875	0.625
chr06	27500791	snp	22	0.8182	0.7273	0.5909
chr06	27559236	snp	12	0.9167	0.8333	0.5833
chr06	27673514	snp	13	0.8462	0.7692	0.6154
chr06	27714922	snp	20	0.85	0.75	0.5
chr06	27742889	indel	25	0.84	0.76	0.36
chr06	27928426	snp	22	0.8182	0.7273	0.4545
chr06	28065823	snp	16	0.875	0.75	0.5
chr06	28375526	snp	19	0.8421	0.7368	0.3158
chr06	28461078	snp	21	0.8571	0.7619	0.381
chr06	28579512	snp	30	0.8	0.7333	0.4333
chr06	29000922	indel	12	0.9167	0.8333	0.4167
chr06	29000952	indel	13	0.8462	0.7692	0.3846
chr06	29089844	snp	18	0.8333	0.7778	0.3889
chr06	29352133	snp	23	0.8261	0.7391	0.5652
chr06	29540399	snp	24	0.8333	0.75	0.3333
chr06	29859831	snp	21	0.8571	0.7619	0.4286
chr06	29865134	snp	10	0.9	0.8	0.5
chr06	30264490	snp	20	0.85	0.75	0.3
chr06	30385874	snp	29	0.8276	0.7241	0.3103
chr06	30436914	snp	21	0.8571	0.7619	0.4286
chr06	30990579	indel	26	0.8077	0.7308	0.6538
chr06	31209661	snp	34	0.8235	0.7353	0.4118
chr06	31241175	snp	23	0.8261	0.7391	0.5217
chr07	121546	indel	14	0.8571	0.7857	0.3571
chr07	157987	indel	8	1	0.875	0.5
chr07	215585	indel	11	0.9091	0.8182	0.4545
chr07	259146	indel	8	1	0.875	0.75
chr07	479675	indel	10	0.9	0.8	0.6
chr07	587147	snp	21	0.8571	0.7619	0.5238
chr07	862488	snp	18	0.8333	0.7778	0.5556
chr07	863105	snp	30	0.8	0.7333	0.6
chr07	1001082	indel	16	0.875	0.75	0.5
chr07	1143585	snp	25	0.84	0.76	0.6
chr07	1626410	indel	15	0.8667	0.8	0.3333
chr07	1667630	snp	25	0.84	0.76	0.52
chr07	1825042	snp	25	0.84	0.76	0.44
chr07	1869652	indel	27	0.8148	0.7407	0.4074
chr07	1875075	snp	20	0.85	0.75	0.45
chr07	1912572	indel	20	0.85	0.75	0.3
chr07	1991194	snp	24	0.8333	0.75	0.4167
chr07	2410734	indel	16	0.875	0.75	0.3125
chr07	2558234	snp	15	0.8667	0.8	0.7333
chr07	2719541	snp	20	0.85	0.75	0.5
chr07	2960309	snp	20	0.85	0.75	0.35
chr07	2968858	snp	21	0.8571	0.7619	0.4286
chr07	2972062	snp	20	0.85	0.75	0.4
chr07	3337494	snp	23	0.8261	0.7391	0.6087
chr07	3344875	indel	10	0.9	0.8	0.3
chr07	3367059	snp	21	0.8571	0.7619	0.619
chr07	3545365	snp	11	0.9091	0.8182	0.4545
chr07	3876011	indel	21	0.8571	0.7619	0.3333
chr07	4019869	snp	22	0.8182	0.7273	0.3182
chr07	4124572	indel	26	0.8077	0.7308	0.9615
chr07	4509838	indel	21	0.8571	0.7619	0.9524
chr07	4581024	snp	23	0.8261	0.7391	0.3043
chr07	4598445	indel	9	0.8889	0.8889	0.3333
chr07	4604135	indel	28	0.8214	0.75	0.3929
chr07	4606939	indel	11	0.9091	0.8182	0.5455
chr07	4647767	indel	19	0.8421	0.7368	0.5789
chr07	4749992	indel	11	0.9091	0.8182	0.3636
chr07	4757739	snp	27	0.8148	0.7407	0.3333
chr07	4850944	snp	20	0.85	0.75	0.75
chr07	5440075	indel	17	0.8824	0.7647	0.4706
chr07	5514363	snp	28	0.8214	0.75	0.3929
chr07	5562765	indel	8	1	0.875	0.625
chr07	5562767	snp	8	1	0.875	0.625
chr07	5595001	indel	25	0.84	0.76	0.44
chr07	5648738	snp	21	0.8571	0.7619	0.381
chr07	5737433	snp	25	0.84	0.76	0.48
chr07	5751309	snp	28	0.8214	0.75	0.3571
chr07	5854868	snp	21	0.8571	0.7619	0.4286
chr07	5911310	indel	12	0.9167	0.8333	0.3333
chr07	5966516	snp	29	0.8276	0.7241	0.4483
chr07	5968649	indel	20	0.85	0.75	0.65
chr07	6203304	snp	22	0.8182	0.7273	0.3636
chr07	6385685	indel	20	0.85	0.75	0.75
chr07	6385687	indel	20	0.85	0.75	0.35
chr07	6450203	snp	30	0.8	0.7333	0.3667
chr07	6460407	snp	39	0.7949	0.7179	0.3077
chr07	6727668	indel	11	0.9091	0.8182	0.3636
chr07	6812897	indel	16	0.875	0.75	0.75
chr07	6813863	snp	21	0.8571	0.7619	0.381
chr07	6864353	snp	28	0.8214	0.75	0.5357
chr07	6889397	snp	23	0.8261	0.7391	0.3043
chr07	7165522	indel	33	0.8182	0.7273	0.3939
chr07	7415577	snp	26	0.8077	0.7308	0.5385
chr07	7445011	snp	22	0.8182	0.7273	0.6818
chr07	7576816	snp	26	0.8077	0.7308	0.5
chr07	7625202	snp	20	0.85	0.75	0.45
chr07	7650507	snp	29	0.8276	0.7241	0.3793
chr07	7762099	snp	16	0.875	0.75	0.3125
chr07	8267266	indel	10	0.9	0.8	0.3
chr07	8286320	indel	20	0.85	0.75	0.45
chr07	8292472	indel	27	0.8148	0.7407	0.4074
chr07	8426392	snp	14	0.8571	0.7857	0.4286
chr07	8593418	snp	23	0.8261	0.7391	0.4783
chr07	8715557	indel	23	0.8261	0.7391	0.3478
chr07	8802330	snp	31	0.8065	0.7419	0.4194
chr07	8911821	snp	27	0.8148	0.7407	0.3704
chr07	8981733	snp	34	0.8235	0.7353	0.4412
chr07	9344293	indel	14	0.8571	0.7857	0.5
chr07	9404172	snp	23	0.8261	0.7391	0.5652
chr07	9529245	snp	18	0.8333	0.7778	0.5
chr07	9602902	snp	24	0.8333	0.75	0.625
chr07	9604183	snp	23	0.8261	0.7391	0.3043
chr07	9641750	snp	9	0.8889	0.8889	0.3333
chr07	9769009	snp	11	0.9091	0.8182	0.6364
chr07	9805828	snp	11	0.9091	0.8182	0.3636
chr07	9842625	indel	22	0.8182	0.7273	0.3182
chr07	9848708	snp	19	0.8421	0.7368	0.3158
chr07	9880137	indel	19	0.8421	0.7368	0.4211
chr07	9907990	snp	39	0.7949	0.7179	0.5128
chr07	10085890	snp	20	0.85	0.75	0.4
chr07	10227366	snp	31	0.8065	0.7419	0.3548
chr07	10234850	indel	22	0.8182	0.7273	0.3182
chr07	10335125	snp	25	0.84	0.76	0.4
chr07	10469701	snp	28	0.8214	0.75	0.5357
chr07	10547566	snp	14	0.8571	0.7857	0.3571
chr07	10907540	indel	16	0.875	0.75	0.375
chr07	10913976	snp	22	0.8182	0.7273	0.4545
chr07	11055693	indel	22	0.8182	0.7273	0.9545
chr07	11077712	snp	22	0.8182	0.7273	0.3636
chr07	11163508	snp	8	1	0.875	0.5
chr07	11172573	indel	20	0.85	0.75	0.95
chr07	11200748	snp	31	0.8065	0.7419	0.4516
chr07	11280546	indel	30	0.8	0.7333	0.3
chr07	11297610	indel	18	0.8333	0.7778	0.3333
chr07	11380735	indel	23	0.8261	0.7391	0.8261
chr07	11448576	snp	23	0.8261	0.7391	0.5217
chr07	11501502	snp	21	0.8571	0.7619	0.3333
chr07	11511666	indel	18	0.8333	0.7778	1
chr07	11589181	indel	28	0.8214	0.75	0.3214
chr07	11748610	snp	16	0.875	0.75	0.3125
chr07	11856860	snp	16	0.875	0.75	0.3125
chr07	11923763	indel	13	0.8462	0.7692	0.3846
chr07	11949622	snp	10	0.9	0.8	0.3
chr07	12425013	snp	20	0.85	0.75	0.55
chr07	12504699	indel	20	0.85	0.75	0.4
chr07	12510875	snp	19	0.8421	0.7368	0.3684
chr07	12564854	snp	26	0.8077	0.7308	0.4231
chr07	12571863	snp	25	0.84	0.76	0.36
chr07	12600677	snp	10	0.9	0.8	0.3
chr07	12810120	indel	19	0.8421	0.7368	0.6316
chr07	12810121	indel	19	0.8421	0.7368	0.4737
chr07	12823766	indel	30	0.8	0.7333	0.4
chr07	12861054	indel	16	0.875	0.75	0.3125
chr07	12923983	indel	21	0.8571	0.7619	0.3333
chr07	13181286	indel	23	0.8261	0.7391	0.3043
chr07	13345866	indel	9	0.8889	0.8889	0.3333
chr07	13374626	indel	15	0.8667	0.8	0.9333
chr07	13560080	snp	21	0.8571	0.7619	0.381
chr07	13589275	indel	18	0.8333	0.7778	0.3889
chr07	13672094	snp	29	0.8276	0.7241	0.3793
chr07	13854415	snp	22	0.8182	0.7273	0.5455
chr07	14319956	snp	23	0.8261	0.7391	0.5652
chr07	14604883	indel	17	0.8824	0.7647	0.4706
chr07	14785712	snp	21	0.8571	0.7619	0.3333
chr07	15052783	snp	34	0.8235	0.7353	0.4706
chr07	15116916	snp	20	0.85	0.75	0.35
chr07	15174100	snp	33	0.8182	0.7273	0.5758
chr07	15255612	indel	23	0.8261	0.7391	0.3478
chr07	15607314	snp	24	0.8333	0.75	0.5
chr07	15659141	indel	10	0.9	0.8	0.4
chr07	15732252	indel	26	0.8077	0.7308	0.3077
chr07	15738359	indel	21	0.8571	0.7619	0.3333
chr07	15764845	indel	9	0.8889	0.8889	0.5556
chr07	15869199	indel	29	0.8276	0.7241	0.931
chr07	15874909	snp	24	0.8333	0.75	0.5
chr07	15996917	snp	18	0.8333	0.7778	0.3889
chr07	16015408	snp	18	0.8333	0.7778	0.5
chr07	16065773	snp	30	0.8	0.7333	0.5
chr07	16113797	snp	14	0.8571	0.7857	0.5714
chr07	16284398	snp	29	0.8276	0.7241	0.4828
chr07	16456132	snp	20	0.85	0.75	0.6
chr07	16512277	snp	30	0.8	0.7333	0.3
chr07	16525065	snp	24	0.8333	0.75	0.5417
chr07	16541536	snp	23	0.8261	0.7391	0.3913
chr07	16654555	snp	27	0.8148	0.7407	0.5556
chr07	16810476	indel	14	0.8571	0.7857	0.5
chr07	17033026	snp	22	0.8182	0.7273	0.3182
chr07	17038544	snp	24	0.8333	0.75	0.625
chr07	17065021	snp	31	0.8065	0.7419	0.3548
chr07	17114543	snp	35	0.8286	0.7429	0.5714
chr07	17202152	snp	18	0.8333	0.7778	0.3333
chr07	17273318	indel	17	0.8824	0.7647	0.6471
chr07	17278000	indel	17	0.8824	0.7647	0.4706
chr07	17284129	indel	15	0.8667	0.8	0.9333
chr07	17319849	snp	28	0.8214	0.75	0.4286
chr07	17417376	snp	19	0.8421	0.7368	0.4211
chr07	17461720	snp	23	0.8261	0.7391	0.5652
chr07	17707449	snp	29	0.8276	0.7241	0.5172
chr07	17714604	snp	23	0.8261	0.7391	0.4348
chr07	17726425	snp	20	0.85	0.75	0.55
chr07	17732738	snp	14	0.8571	0.7857	0.4286
chr07	17781145	snp	25	0.84	0.76	0.36
chr07	17826870	snp	28	0.8214	0.75	0.3929
chr07	17847236	snp	21	0.8571	0.7619	0.5238
chr07	17898670	indel	8	1	0.875	0.375
chr07	18141098	snp	25	0.84	0.76	0.36
chr07	18165511	snp	32	0.8125	0.7188	0.5312
chr07	18219178	snp	21	0.8571	0.7619	0.381
chr07	18530123	snp	23	0.8261	0.7391	0.3913
chr07	18694457	indel	8	1	0.875	0.375
chr07	18702432	snp	20	0.85	0.75	0.45
chr07	18863089	snp	27	0.8148	0.7407	0.4444
chr07	18879019	snp	19	0.8421	0.7368	0.7895
chr07	18898804	indel	9	0.8889	0.8889	0.5556
chr07	18967472	snp	22	0.8182	0.7273	0.3636
chr07	19070891	snp	27	0.8148	0.7407	0.4074
chr07	19361525	indel	10	0.9	0.8	0.5
chr07	19361527	indel	12	0.9167	0.8333	0.4167
chr07	19480103	snp	25	0.84	0.76	0.32
chr07	19508177	indel	20	0.85	0.75	0.3
chr07	19531800	indel	20	0.85	0.75	0.35
chr07	19618611	indel	18	0.8333	0.7778	0.3889
chr07	19774622	indel	19	0.8421	0.7368	0.4211
chr07	19872548	snp	22	0.8182	0.7273	0.3182
chr07	19998618	indel	25	0.84	0.76	0.64
chr07	20071578	snp	28	0.8214	0.75	0.4286
chr07	20217410	indel	19	0.8421	0.7368	0.3158
chr07	20678064	snp	27	0.8148	0.7407	0.4444
chr07	20705939	snp	22	0.8182	0.7273	0.3636
chr07	20751892	snp	32	0.8125	0.7188	0.375
chr07	20770599	snp	23	0.8261	0.7391	0.5652
chr07	20849156	snp	31	0.8065	0.7419	0.4194
chr07	20924207	snp	19	0.8421	0.7368	0.4211
chr07	21207785	snp	25	0.84	0.76	0.4
chr07	21703246	indel	11	0.9091	0.8182	0.8182
chr07	21722985	snp	16	0.875	0.75	0.5625
chr07	21841066	snp	11	0.9091	0.8182	0.3636
chr07	21983397	snp	27	0.8148	0.7407	0.4074
chr07	22267256	snp	20	0.85	0.75	0.4
chr07	22403537	snp	18	0.8333	0.7778	0.4444
chr07	22483477	snp	23	0.8261	0.7391	0.5652
chr07	22496629	snp	18	0.8333	0.7778	0.6111
chr07	22552523	snp	22	0.8182	0.7273	0.6364
chr07	22581037	snp	25	0.84	0.76	0.32
chr07	22641157	snp	20	0.85	0.75	0.45
chr07	22705997	snp	16	0.875	0.75	0.5
chr07	23655564	snp	37	0.8108	0.7297	0.4054
chr07	23707294	snp	36	0.8056	0.7222	0.4167
chr07	23744478	indel	21	0.8571	0.7619	0.3333
chr07	23767732	snp	26	0.8077	0.7308	0.5
chr07	23790704	indel	8	1	0.875	0.75
chr07	23818632	snp	21	0.8571	0.7619	0.381
chr07	24135704	snp	32	0.8125	0.7188	0.4375
chr07	24532329	snp	16	0.875	0.75	0.375
chr07	24631017	snp	18	0.8333	0.7778	0.5556
chr07	25105089	indel	11	0.9091	0.8182	0.5455
chr07	25233685	indel	8	1	0.875	0.375
chr07	25297002	snp	26	0.8077	0.7308	0.3462
chr07	25302159	indel	21	0.8571	0.7619	0.3333
chr07	25390562	indel	42	0.8095	0.7381	0.3571
chr07	25407519	indel	12	0.9167	0.8333	0.5
chr07	25822658	snp	29	0.8276	0.7241	0.5862
chr07	25949531	snp	22	0.8182	0.7273	0.6818
chr07	26051531	snp	29	0.8276	0.7241	0.4483
chr07	26068496	snp	10	0.9	0.8	0.4
chr07	26119119	snp	25	0.84	0.76	0.32
chr07	26127491	snp	16	0.875	0.75	0.5
chr07	26851763	snp	19	0.8421	0.7368	0.5263
chr07	27027454	snp	28	0.8214	0.75	0.5
chr07	27185413	snp	23	0.8261	0.7391	0.8261
chr07	27255485	snp	20	0.85	0.75	0.35
chr07	27515753	indel	31	0.8065	0.7419	0.3226
chr07	27622035	snp	28	0.8214	0.75	0.5
chr07	27703232	snp	27	0.8148	0.7407	0.4444
chr07	27945927	snp	28	0.8214	0.75	0.5357
chr07	27948898	indel	36	0.8056	0.7222	0.3056
chr07	28188806	snp	24	0.8333	0.75	0.4583
chr07	28261772	snp	18	0.8333	0.7778	0.5556
chr07	28265863	snp	28	0.8214	0.75	0.5357
chr07	28281563	snp	23	0.8261	0.7391	0.5652
chr07	29179757	snp	20	0.85	0.75	0.45
chr07	29695473	snp	21	0.8571	0.7619	0.6667
chr08	164730	snp	18	0.8333	0.7778	0.5556
chr08	183177	snp	19	0.8421	0.7368	0.6316
chr08	190528	snp	39	0.7949	0.7179	0.5897
chr08	734735	indel	23	0.8261	0.7391	0.3043
chr08	902120	snp	28	0.8214	0.75	0.5714
chr08	1027433	snp	14	0.8571	0.7857	0.6429
chr08	1073968	indel	39	0.7949	0.7179	0.8718
chr08	1285982	indel	23	0.8261	0.7391	0.3478
chr08	1487306	indel	11	0.9091	0.8182	1
chr08	1535309	indel	8	1	0.875	0.375
chr08	1535461	indel	22	0.8182	0.7273	0.3182
chr08	1621510	snp	19	0.8421	0.7368	0.6842
chr08	1671886	snp	30	0.8	0.7333	0.6333
chr08	1692380	snp	25	0.84	0.76	0.56
chr08	1788759	indel	14	0.8571	0.7857	0.4286
chr08	1788773	indel	10	0.9	0.8	0.4
chr08	1979161	snp	37	0.8108	0.7297	0.6757
chr08	2010183	indel	20	0.85	0.75	0.3
chr08	2148354	indel	13	0.8462	0.7692	0.3077
chr08	2200085	indel	20	0.85	0.75	0.35
chr08	2656086	snp	17	0.8824	0.7647	0.8824
chr08	2690316	snp	18	0.8333	0.7778	0.7222
chr08	2890575	snp	29	0.8276	0.7241	0.7931
chr08	2907805	snp	31	0.8065	0.7419	0.6452
chr08	2948921	indel	10	0.9	0.8	0.5
chr08	2994268	indel	17	0.8824	0.7647	0.9412
chr08	3030253	indel	12	0.9167	0.8333	0.3333
chr08	3048401	snp	29	0.8276	0.7241	0.8621
chr08	3165780	indel	20	0.85	0.75	0.3
chr08	3489762	snp	12	0.9167	0.8333	0.8333
chr08	3504577	snp	24	0.8333	0.75	0.75
chr08	3590108	snp	30	0.8	0.7333	0.8333
chr08	3596446	indel	22	0.8182	0.7273	0.3182
chr08	4021977	indel	15	0.8667	0.8	0.5333
chr08	4335523	indel	13	0.8462	0.7692	0.3846
chr08	4368432	indel	25	0.84	0.76	0.92
chr08	4591329	snp	26	0.8077	0.7308	0.8462
chr08	4772355	snp	15	0.8667	0.8	0.8
chr08	4773875	snp	19	0.8421	0.7368	0.7895
chr08	4780158	snp	27	0.8148	0.7407	0.8519
chr08	5093587	snp	13	0.8462	0.7692	0.9231
chr08	5093713	snp	21	0.8571	0.7619	0.8571
chr08	5265459	indel	8	1	0.875	0.75
chr08	5304045	snp	12	0.9167	0.8333	0.75
chr08	5386282	indel	10	0.9	0.8	0.8
chr08	5398972	indel	20	0.85	0.75	0.3
chr08	5449492	indel	20	0.85	0.75	0.3
chr08	5533020	indel	20	0.85	0.75	0.5
chr08	5908047	snp	22	0.8182	0.7273	0.8636
chr08	5925603	indel	15	0.8667	0.8	0.4
chr08	6112285	indel	18	0.8333	0.7778	0.4444
chr08	6159278	indel	10	0.9	0.8	0.4
chr08	6697710	snp	10	0.9	0.8	0.4
chr08	6737591	indel	19	0.8421	0.7368	0.3158
chr08	6737638	indel	19	0.8421	0.7368	0.3158
chr08	6755611	snp	29	0.8276	0.7241	0.8966
chr08	6863429	snp	12	0.9167	0.8333	0.9167
chr08	7011444	indel	14	0.8571	0.7857	0.7143
chr08	7303747	indel	11	0.9091	0.8182	0.8182
chr08	7329250	snp	8	1	0.875	0.375
chr08	7510131	indel	17	0.8824	0.7647	0.8824
chr08	7510150	indel	16	0.875	0.75	0.9375
chr08	7600819	indel	13	0.8462	0.7692	0.3077
chr08	7618387	indel	10	0.9	0.8	0.3
chr08	7696948	snp	21	0.8571	0.7619	0.8571
chr08	7722583	indel	13	0.8462	0.7692	0.3846
chr08	8035330	snp	21	0.8571	0.7619	0.9048
chr08	8205249	snp	43	0.7907	0.7209	0.3023
chr08	8332039	indel	20	0.85	0.75	0.3
chr08	8560757	snp	30	0.8	0.7333	0.9
chr08	8729384	indel	20	0.85	0.75	0.35
chr08	8856906	indel	15	0.8667	0.8	0.3333
chr08	8924207	snp	18	0.8333	0.7778	0.8889
chr08	9008376	snp	19	0.8421	0.7368	0.8947
chr08	9196827	indel	12	0.9167	0.8333	0.3333
chr08	9212040	indel	9	0.8889	0.8889	0.5556
chr08	9659214	snp	13	0.8462	0.7692	1
chr08	9713044	snp	23	0.8261	0.7391	0.3913
chr08	10510519	snp	22	0.8182	0.7273	0.8636
chr08	10667031	snp	22	0.8182	0.7273	1
chr08	10734578	snp	19	0.8421	0.7368	1
chr08	10815221	snp	29	0.8276	0.7241	1
chr08	10923619	snp	19	0.8421	0.7368	1
chr08	10941202	indel	17	0.8824	0.7647	0.4706
chr08	11034779	snp	16	0.875	0.75	1
chr08	11128043	snp	8	1	0.875	1
chr08	11138222	snp	33	0.8182	0.7273	1
chr08	11197774	snp	19	0.8421	0.7368	0.3158
chr08	11256792	snp	30	0.8	0.7333	1
chr08	11297856	snp	23	0.8261	0.7391	1
chr08	11325073	indel	11	0.9091	0.8182	0.3636
chr08	11368766	snp	25	0.84	0.76	1
chr08	11398046	indel	8	1	0.875	0.75
chr08	11398079	indel	12	0.9167	0.8333	0.5
chr08	11414725	snp	19	0.8421	0.7368	1
chr08	11618961	snp	34	0.8235	0.7353	1
chr08	11944533	snp	18	0.8333	0.7778	1
chr08	12051702	snp	31	0.8065	0.7419	1
chr08	12156926	indel	19	0.8421	0.7368	0.3158
chr08	12175170	snp	25	0.84	0.76	1
chr08	12178308	snp	9	0.8889	0.8889	1
chr08	12236862	indel	31	0.8065	0.7419	0.3548
chr08	12238142	snp	31	0.8065	0.7419	0.3871
chr08	12238320	snp	50	0.8	0.72	0.48
chr08	12238413	snp	37	0.8108	0.7297	0.4324
chr08	12239695	snp	33	0.8182	0.7273	0.3333
chr08	12242571	snp	34	0.8235	0.7353	0.3529
chr08	12501450	snp	22	0.8182	0.7273	1
chr08	12516111	snp	25	0.84	0.76	1
chr08	12577731	snp	40	0.8	0.725	0.3
chr08	12578135	snp	36	0.8056	0.7222	0.3056
chr08	12578457	snp	23	0.8261	0.7391	0.3043
chr08	12766478	snp	20	0.85	0.75	1
chr08	12771022	snp	17	0.8824	0.7647	1
chr08	13009286	snp	11	0.9091	0.8182	1
chr08	13140496	indel	20	0.85	0.75	0.3
chr08	13282650	indel	13	0.8462	0.7692	0.6923
chr08	13396686	snp	17	0.8824	0.7647	1
chr08	13439075	snp	25	0.84	0.76	1
chr08	13470794	snp	23	0.8261	0.7391	1
chr08	13622776	indel	17	0.8824	0.7647	0.4118
chr08	13657406	indel	10	0.9	0.8	0.6
chr08	13663225	snp	25	0.84	0.76	1
chr08	14134365	snp	28	0.8214	0.75	1
chr08	14304796	snp	19	0.8421	0.7368	1
chr08	14324365	snp	18	0.8333	0.7778	1
chr08	14484528	snp	30	0.8	0.7333	1
chr08	14489859	indel	25	0.84	0.76	0.8
chr08	14610114	indel	23	0.8261	0.7391	0.3478
chr08	14735871	indel	12	0.9167	0.8333	0.3333
chr08	14803835	indel	11	0.9091	0.8182	0.4545
chr08	14939094	indel	8	1	0.875	1
chr08	14969926	indel	8	1	0.875	0.625
chr08	15081137	indel	22	0.8182	0.7273	0.3182
chr08	15178106	indel	20	0.85	0.75	0.35
chr08	15210722	snp	14	0.8571	0.7857	1
chr08	15268241	indel	27	0.8148	0.7407	0.963
chr08	15403348	snp	32	0.8125	0.7188	0.3438
chr08	15738763	snp	24	0.8333	0.75	1
chr08	16037755	snp	13	0.8462	0.7692	1
chr08	16116695	snp	22	0.8182	0.7273	1
chr08	16234375	snp	19	0.8421	0.7368	1
chr08	16376545	snp	29	0.8276	0.7241	0.9655
chr08	17056745	snp	21	0.8571	0.7619	1
chr08	17102357	snp	19	0.8421	0.7368	0.9474
chr08	17271819	snp	8	1	0.875	0.5
chr08	17301506	snp	23	0.8261	0.7391	1
chr08	17356732	snp	19	0.8421	0.7368	0.9474
chr08	17430991	snp	34	0.8235	0.7353	0.9706
chr08	17551253	snp	11	0.9091	0.8182	1
chr08	17556804	snp	13	0.8462	0.7692	0.9231
chr08	18074059	snp	36	0.8056	0.7222	0.8889
chr08	18150719	snp	17	0.8824	0.7647	1
chr08	18200960	snp	14	0.8571	0.7857	0.9286
chr08	18287295	snp	12	0.9167	0.8333	1
chr08	18448591	snp	18	0.8333	0.7778	0.9444
chr08	18864248	snp	22	0.8182	0.7273	0.9545
chr08	19526883	snp	30	0.8	0.7333	0.9
chr08	19544529	snp	27	0.8148	0.7407	0.9259
chr08	19604975	snp	27	0.8148	0.7407	0.963
chr08	19713114	snp	28	0.8214	0.75	0.8929
chr08	19746804	indel	12	0.9167	0.8333	0.3333
chr08	19746817	indel	13	0.8462	0.7692	0.3077
chr08	20036091	snp	16	0.875	0.75	0.6875
chr08	20157877	indel	19	0.8421	0.7368	0.7895
chr08	20723946	indel	13	0.8462	0.7692	0.6154
chr08	20736380	snp	21	0.8571	0.7619	0.7143
chr08	20887721	snp	21	0.8571	0.7619	0.9524
chr08	21596846	snp	24	0.8333	0.75	0.75
chr08	21649940	snp	16	0.875	0.75	0.5625
chr08	21656715	snp	18	0.8333	0.7778	0.6667
chr08	21928855	snp	20	0.85	0.75	0.45
chr08	22236163	snp	28	0.8214	0.75	0.5357
chr08	22474645	indel	22	0.8182	0.7273	0.4545
chr08	22784417	snp	25	0.84	0.76	0.6
chr08	23018378	snp	13	0.8462	0.7692	0.4615
chr08	23115088	snp	18	0.8333	0.7778	0.5556
chr08	23248699	snp	25	0.84	0.76	0.68
chr08	23447789	snp	31	0.8065	0.7419	0.5484
chr08	23530121	snp	26	0.8077	0.7308	0.3077
chr08	23774865	snp	20	0.85	0.75	0.35
chr08	24218315	snp	26	0.8077	0.7308	0.6154
chr08	24441995	snp	20	0.85	0.75	0.5
chr08	24529172	snp	18	0.8333	0.7778	0.5556
chr08	24784025	snp	18	0.8333	0.7778	0.4444
chr08	24814538	indel	26	0.8077	0.7308	0.5769
chr08	24817835	snp	16	0.875	0.75	0.5
chr08	24825015	snp	26	0.8077	0.7308	0.4615
chr08	24919357	snp	8	1	0.875	0.5
chr08	25139127	snp	34	0.8235	0.7353	0.6471
chr08	25181418	snp	19	0.8421	0.7368	0.5789
chr08	25204306	snp	28	0.8214	0.75	0.5714
chr08	25438530	snp	30	0.8	0.7333	0.7
chr08	26034274	snp	24	0.8333	0.75	0.75
chr08	26512291	snp	26	0.8077	0.7308	0.5769
chr08	26609167	snp	17	0.8824	0.7647	0.8235
chr08	26803083	indel	9	0.8889	0.8889	0.8889
chr08	26813134	indel	9	0.8889	0.8889	0.5556
chr08	26846804	snp	15	0.8667	0.8	0.6667
chr08	26937157	snp	22	0.8182	0.7273	0.7273
chr08	27004625	snp	24	0.8333	0.75	0.7083
chr08	27096126	snp	21	0.8571	0.7619	0.619
chr08	27155673	indel	23	0.8261	0.7391	0.913
chr08	27400252	snp	26	0.8077	0.7308	0.5385
chr08	27431503	indel	26	0.8077	0.7308	0.3077
chr08	27609547	snp	16	0.875	0.75	0.5
chr08	27624204	snp	28	0.8214	0.75	0.5357
chr08	27742325	indel	8	1	0.875	0.5
chr08	27754051	indel	16	0.875	0.75	0.5
chr08	27760959	snp	19	0.8421	0.7368	0.7368
chr08	27794902	indel	20	0.85	0.75	0.3
chr08	28049969	snp	22	0.8182	0.7273	0.5455
chr08	28058311	snp	22	0.8182	0.7273	0.6818
chr08	28174049	snp	20	0.85	0.75	0.5
chr09	63503	snp	20	0.85	0.75	1
chr09	73422	snp	22	0.8182	0.7273	1
chr09	243538	snp	26	0.8077	0.7308	1
chr09	252591	snp	23	0.8261	0.7391	0.4348
chr09	271125	snp	28	0.8214	0.75	0.6429
chr09	280630	snp	21	0.8571	0.7619	1
chr09	281233	snp	14	0.8571	0.7857	1
chr09	291731	indel	18	0.8333	0.7778	0.8333
chr09	331144	snp	23	0.8261	0.7391	1
chr09	405460	snp	21	0.8571	0.7619	0.4762
chr09	412942	snp	33	0.8182	0.7273	1
chr09	434420	snp	27	0.8148	0.7407	1
chr09	443236	indel	22	0.8182	0.7273	0.9545
chr09	481632	snp	33	0.8182	0.7273	1
chr09	490916	indel	8	1	0.875	0.625
chr09	527749	snp	19	0.8421	0.7368	0.5789
chr09	548366	snp	21	0.8571	0.7619	1
chr09	592468	snp	20	0.85	0.75	0.7
chr09	721988	indel	25	0.84	0.76	0.96
chr09	743040	snp	21	0.8571	0.7619	1
chr09	826713	snp	18	0.8333	0.7778	1
chr09	866897	snp	29	0.8276	0.7241	0.5172
chr09	871162	indel	29	0.8276	0.7241	0.8966
chr09	1218851	snp	21	0.8571	0.7619	0.4762
chr09	1286130	snp	23	0.8261	0.7391	0.7391
chr09	1360223	snp	21	0.8571	0.7619	0.5714
chr09	1802747	snp	27	0.8148	0.7407	0.5185
chr09	2059001	snp	22	0.8182	0.7273	0.4545
chr09	2204553	snp	10	0.9	0.8	0.6
chr09	2258179	snp	29	0.8276	0.7241	0.6207
chr09	2295840	snp	30	0.8	0.7333	0.5
chr09	2632339	snp	16	0.875	0.75	0.75
chr09	2705358	snp	22	0.8182	0.7273	0.6818
chr09	2750597	snp	24	0.8333	0.75	0.4583
chr09	2763017	snp	10	0.9	0.8	0.3
chr09	2947305	snp	31	0.8065	0.7419	0.4839
chr09	3217121	snp	21	0.8571	0.7619	0.7143
chr09	3360420	snp	29	0.8276	0.7241	0.6207
chr09	3420101	snp	28	0.8214	0.75	0.4643
chr09	3426417	snp	18	0.8333	0.7778	0.7222
chr09	3463508	snp	25	0.84	0.76	0.48
chr09	3585372	snp	31	0.8065	0.7419	0.6129
chr09	3604826	snp	29	0.8276	0.7241	0.5517
chr09	3636376	snp	24	0.8333	0.75	0.4167
chr09	3880759	snp	23	0.8261	0.7391	0.6522
chr09	3990895	snp	33	0.8182	0.7273	0.6667
chr09	4182304	snp	20	0.85	0.75	0.6
chr09	4193356	snp	25	0.84	0.76	0.56
chr09	4590888	snp	29	0.8276	0.7241	0.3448
chr09	4619169	snp	17	0.8824	0.7647	0.5882
chr09	4691760	snp	36	0.8056	0.7222	0.5
chr09	4699752	snp	19	0.8421	0.7368	0.5263
chr09	4711287	snp	92	0.7717	0.6957	0.3043
chr09	4726352	snp	78	0.7692	0.6923	0.3077
chr09	4998335	indel	18	0.8333	0.7778	0.3889
chr09	5029369	indel	9	0.8889	0.8889	0.6667
chr09	5035910	indel	11	0.9091	0.8182	0.3636
chr09	5061469	indel	10	0.9	0.8	0.3
chr09	5284383	snp	17	0.8824	0.7647	0.5882
chr09	5294113	snp	14	0.8571	0.7857	0.3571
chr09	5328932	snp	20	0.85	0.75	0.8
chr09	5378588	snp	34	0.8235	0.7353	0.5294
chr09	5411127	snp	17	0.8824	0.7647	0.4118
chr09	5457214	snp	27	0.8148	0.7407	0.5926
chr09	5627814	snp	24	0.8333	0.75	0.625
chr09	5639007	snp	17	0.8824	0.7647	0.4706
chr09	5660425	snp	24	0.8333	0.75	0.7083
chr09	5707837	snp	21	0.8571	0.7619	0.619
[truncated: 1,830 more rows]
