# Supplementary material for: Identification and characterization of a novel gene controlling floral organ number in rice (Oryza sativa L.)
Source: PLoS One. 2023 Jan 5;18(1):e0280022. doi: 10.1371/journal.pone.0280022 (PMC9815651; doi:10.1371/journal.pone.0280022)
Supplement: S3 Table — (XLSX) [file pone.0280022.s006.xlsx]

## Sheet: S3 table
S3 Table. Summary of SNPs identified on chromosome 8 of mutant rice plants with multiple pistils.
Chromosome	Position (bp)	Variant	Depth	p99	p95	SNP-index	REF	ALT	QUAL	FILTER	INFO
chr08	164730	snp	18	0.8333	0.7778	0.5556	G	A	165	PASS	DP=34;VDB=0.312418;SGB=5.38303;RPB=0.492259;MQB=0.000176382;MQSB=0.998287;BQB=0.982301;MQ0F=0;ICB=0.3;HOB=0.125;AC=1;AN=4;DP4=7,17,2,8;MQ=48;ANN=A	upstream_gene_variant	MODIFIER	CDS_8_167960_168583	GENE_CDS_8_167960_168583	transcript	Os08t0102900-00	protein_coding		c.-3230G>A					3230	,A	downstream_gene_variant	MODIFIER	EXON_8_159200_159833	GENE_EXON_8_159200_159833	transcript	Os08t0102800-01	protein_coding		c.*5058G>A					4897	,A	intergenic_region	MODIFIER	EXON_8_159200_159833-CDS_8_167960_168583	GENE_EXON_8_159200_159833-GENE_CDS_8_167960_168583	intergenic_region	GENE_EXON_8_159200_159833-GENE_CDS_8_167960_168583
chr08	183177	snp	19	0.8421	0.7368	0.6316	G	A	180	PASS	DP=63;VDB=0.131993;SGB=6.76576;RPB=0.804687;MQB=6.11988e-06;MQSB=0.213836;BQB=0.253382;MQ0F=0;ICB=0.3;HOB=0.125;AC=1;AN=4;DP4=30,20,3,9;MQ=49;ANN=A	upstream_gene_variant	MODIFIER	EXON_8_172122_172498	GENE_EXON_8_172122_172498	transcript	Os08t0103000-01	protein_coding		c.-3790C>T					3788	WARNING_TRANSCRIPT_NO_START_CODON,A	upstream_gene_variant	MODIFIER	EXON_8_187111_187460	GENE_EXON_8_187111_187460	transcript	Os08t0103300-01	protein_coding		c.-5231G>A					3934	,A	downstream_gene_variant	MODIFIER	EXON_8_177153_177503	GENE_EXON_8_177153_177503	transcript	Os08t0103100-01	protein_coding
chr08	190528	snp	39	0.7949	0.7179	0.5897	G	A	221	PASS	DP=78;VDB=0.344515;SGB=14.3863;RPB=0.769242;MQB=3.01841e-09;MQSB=0.687216;BQB=0.987233;MQ0F=0;ICB=0.3;HOB=0.125;AC=1;AN=4;DP4=28,22,8,15;MQ=48;ANN=A	3_prime_UTR_variant	MODIFIER	EXON_8_187111_187460	GENE_EXON_8_187111_187460	transcript	Os08t0103300-01	protein_coding	2019-06-06	c.*19G>A					19	,A	3_prime_UTR_variant	MODIFIER	CDS_8_189278_189347	GENE_CDS_8_189278_189347	transcript	Os08t0103300-02	protein_coding	2019-03-03	c.*19G>A					19	WARNING_TRANSCRIPT_NO_START_CODON,A	downstream_gene_variant	MODIFIER	EXON_8_190890_191731	GENE_EXON_8_190890_191731	transcript	Os08t0103400-00	protein_coding
chr08	734735	indel	23	0.8261	0.7391	0.3043	CAAAAAAAAAA	CAAAAAAAAA	89	PASS	INDEL;IDV=19;IMF=0.826087;DP=43;VDB=0.991912;SGB=-1.37953;MQSB=0.914698;MQ0F=0;AC=4;AN=4;DP4=6,3,20,14;MQ=49;ANN=CAAAAAAAAA	5_prime_UTR_variant	MODIFIER	EXON_8_734623_735664	GENE_EXON_8_734623_735664	transcript	Os08t0113600-01	protein_coding	2019-01-01	c.-65delA					65	,CAAAAAAAAA	3_prime_UTR_variant	MODIFIER	EXON_8_734695_735251	GENE_EXON_8_734695_735251	transcript	Os08t0113700-01	protein_coding	2019-01-01	c.*95delT					95	,CAAAAAAAAA	upstream_gene_variant	MODIFIER	EXON_8_732371_732638	GENE_EXON_8_732371_732638	transcript	Os08t0113501-00	protein_coding
chr08	902120	snp	28	0.8214	0.75	0.5714	G	A	221	PASS	DP=88;VDB=0.471111;SGB=9.53539;RPB=0.811455;MQB=3.64301e-07;MQSB=0.961476;BQB=0.0227937;MQ0F=0;ICB=0.3;HOB=0.125;AC=1;AN=4;DP4=36,35,6,10;MQ=49;ANN=A	upstream_gene_variant	MODIFIER	EXON_8_892930_893340	GENE_EXON_8_892930_893340	transcript	Os08t0116400-01	protein_coding		c.-3375C>T					3052	,A	upstream_gene_variant	MODIFIER	EXON_8_904128_904181	GENE_EXON_8_904128_904181	transcript	Os08t0116500-01	protein_coding		c.-2195G>A					2008	,A	upstream_gene_variant	MODIFIER	EXON_8_905207_905241	GENE_EXON_8_905207_905241	transcript	Os08t0116500-02	pseudogene
chr08	1027433	snp	14	0.8571	0.7857	0.6429	G	A	171	PASS	DP=76;VDB=0.166412;SGB=4.69269;RPB=0.37181;MQB=0.000726124;MQSB=0.623713;BQB=0.388812;MQ0F=0;ICB=0.3;HOB=0.125;AC=1;AN=4;DP4=15,52,4,5;MQ=48;ANN=A	intergenic_region	MODIFIER	CDS_8_1015367_1015741-EXON_8_1039566_1040187	GENE_CDS_8_1015367_1015741-GENE_EXON_8_1039566_1040187	intergenic_region	GENE_CDS_8_1015367_1015741-GENE_EXON_8_1039566_1040187			n.1027433G>A
chr08	1073968	indel	39	0.7949	0.7179	0.8718	AGGG	AGG	164	PASS	INDEL;IDV=3;IMF=0.0769231;DP=52;VDB=0.523999;SGB=22.0108;MQSB=0.986724;MQ0F=0;ICB=0.3;HOB=0.125;AC=1;AN=4;DP4=3,15,15,19;MQ=49;ANN=AGG	upstream_gene_variant	MODIFIER	CDS_8_1074171_1074503	GENE_CDS_8_1074171_1074503	transcript	Os08t0119400-00	protein_coding		c.-200delG					200	,AGG	upstream_gene_variant	MODIFIER	EXON_8_1075705_1076690	GENE_EXON_8_1075705_1076690	transcript	Os08t0119500-01	protein_coding		c.-1736delG					1734	WARNING_TRANSCRIPT_NO_START_CODON,AGG	downstream_gene_variant	MODIFIER	CDS_8_1068710_1069332	GENE_CDS_8_1068710_1069332	transcript	Os08t0119300-00	protein_coding
chr08	1285982	indel	23	0.8261	0.7391	0.3478	AAG	AAAGAG	233	PASS	INDEL;IDV=21;IMF=0.75;DP=51;VDB=0.809262;SGB=-13.0084;MQSB=0.867961;MQ0F=0;AC=4;AN=4;DP4=5,10,13,23;MQ=48;ANN=AAAGAG	upstream_gene_variant	MODIFIER	CDS_8_1287119_1287499	GENE_CDS_8_1287119_1287499	transcript	Os08t0123400-00	protein_coding		c.-1136_-1135insAGA					1135	,AAAGAG	downstream_gene_variant	MODIFIER	EXON_8_1290371_1292782	GENE_EXON_8_1290371_1292782	transcript	Os08t0123600-01	protein_coding		c.*6194_*6195insTCT					4387	,AAAGAG	intron_variant	MODIFIER	EXON_8_1283861_1284151	GENE_EXON_8_1283861_1284151	transcript	Os08t0123300-01	protein_coding	2019-02-06
chr08	1487306	indel	11	0.9091	0.8182	1	ACCTTT	A	216	PASS	INDEL;IDV=1;IMF=0.0909091;DP=48;VDB=0.00357352;SGB=6.07412;MQSB=0.662139;MQ0F=0;ICB=0.5;HOB=0.5;AC=2;AN=4;DP4=17,20,6,5;MQ=45;ANN=A	downstream_gene_variant	MODIFIER	EXON_8_1477654_1478479	GENE_EXON_8_1477654_1478479	transcript	Os08t0125450-00	protein_coding		c.*8014_*8018delCCTTT					2393	,A	intergenic_region	MODIFIER	EXON_8_1477654_1478479-CDS_8_1500612_1500823	GENE_EXON_8_1477654_1478479-GENE_CDS_8_1500612_1500823	intergenic_region	GENE_EXON_8_1477654_1478479-GENE_CDS_8_1500612_1500823			n.1487307_1487311delCCTTT
chr08	1535309	indel	8	1	0.875	0.375	T	TTCGTAATAAGCC	35.2924	PASS	INDEL;IDV=12;IMF=0.857143;DP=22;VDB=0.030811;SGB=-3.15886;MQSB=0.456219;MQ0F=0;ICB=0.3;HOB=0.125;AC=1;AN=4;DP4=10,8,2,2;MQ=48;ANN=TTCGTAATAAGCC	upstream_gene_variant	MODIFIER	CDS_8_1530647_1531198	GENE_CDS_8_1530647_1531198	transcript	Os08t0126400-00	protein_coding		c.-4112_-4111insGGCTTATTACGA					4112	,TTCGTAATAAGCC	upstream_gene_variant	MODIFIER	EXON_8_1531999_1533434	GENE_EXON_8_1531999_1533434	transcript	Os08t0126500-01	protein_coding		c.-1900_-1899insGGCTTATTACGA					1876	,TTCGTAATAAGCC	upstream_gene_variant	MODIFIER	EXON_8_1536864_1537971	GENE_EXON_8_1536864_1537971	transcript	Os08t0126700-01	protein_coding
chr08	1535461	indel	22	0.8182	0.7273	0.3182	CTTTTTTTT	CTTTTTTTTT	80	PASS	INDEL;IDV=27;IMF=0.84375;DP=54;VDB=0.685773;SGB=-1.33665;MQSB=0.971185;MQ0F=0;ICB=0.3;HOB=0.125;AC=3;AN=4;DP4=4,8,30,12;MQ=44;ANN=CTTTTTTTTT	upstream_gene_variant	MODIFIER	CDS_8_1530647_1531198	GENE_CDS_8_1530647_1531198	transcript	Os08t0126400-00	protein_coding		c.-4272_-4271insA					4272	,CTTTTTTTTT	upstream_gene_variant	MODIFIER	EXON_8_1531999_1533434	GENE_EXON_8_1531999_1533434	transcript	Os08t0126500-01	protein_coding		c.-2060_-2059insA					2036	,CTTTTTTTTT	upstream_gene_variant	MODIFIER	EXON_8_1536864_1537971	GENE_EXON_8_1536864_1537971	transcript	Os08t0126700-01	protein_coding
chr08	1621510	snp	19	0.8421	0.7368	0.6842	C	T	203	PASS	DP=73;VDB=0.471997;SGB=7.4578;RPB=0.886689;MQB=0.000181783;MQSB=0.363816;BQB=0.0987048;MQ0F=0;ICB=0.3;HOB=0.125;AC=1;AN=4;DP4=22,37,8,5;MQ=49;ANN=T	downstream_gene_variant	MODIFIER	EXON_8_1619222_1619285	GENE_EXON_8_1619222_1619285	transcript	Os08t0128500-00	protein_coding		c.*289C>T					122	,T	intergenic_region	MODIFIER	EXON_8_1619222_1619285-EXON_8_1628504_1628887	GENE_EXON_8_1619222_1619285-GENE_EXON_8_1628504_1628887	intergenic_region	GENE_EXON_8_1619222_1619285-GENE_EXON_8_1628504_1628887			n.1621510C>T
chr08	1671886	snp	30	0.8	0.7333	0.6333	G	A	221	PASS	DP=87;VDB=0.896173;SGB=11.6141;RPB=0.400664;MQB=4.6511e-08;MQSB=0.508403;BQB=0.0197728;MQ0F=0;ICB=0.3;HOB=0.125;AC=1;AN=4;DP4=42,23,9,10;MQ=49;ANN=A	3_prime_UTR_variant	MODIFIER	EXON_8_1666969_1667156	GENE_EXON_8_1666969_1667156	transcript	Os08t0129700-01	protein_coding	2019-11-11	c.*152G>A					152	,A	3_prime_UTR_variant	MODIFIER	EXON_8_1667028_1667156	GENE_EXON_8_1667028_1667156	transcript	Os08t0129700-02	protein_coding	2019-11-11	c.*152G>A					152	,A	upstream_gene_variant	MODIFIER	EXON_8_1675042_1675116	GENE_EXON_8_1675042_1675116	transcript	Os08t0129800-01	protein_coding
chr08	1692380	snp	25	0.84	0.76	0.56	G	A	221	PASS	DP=83;VDB=0.663114;SGB=8.15014;RPB=0.554085;MQB=0.000100612;MQSB=0.988433;BQB=0.301363;MQ0F=0;ICB=0.3;HOB=0.125;AC=1;AN=4;DP4=28,39,7,7;MQ=49;ANN=A	upstream_gene_variant	MODIFIER	EXON_8_1686254_1686585	GENE_EXON_8_1686254_1686585	transcript	Os08t0130100-01	protein_coding		c.-3938C>T					3576	,A	intergenic_region	MODIFIER	EXON_8_1686254_1686585-EXON_8_1707274_1709123	GENE_EXON_8_1686254_1686585-GENE_EXON_8_1707274_1709123	intergenic_region	GENE_EXON_8_1686254_1686585-GENE_EXON_8_1707274_1709123			n.1692380G>A
chr08	1788759	indel	14	0.8571	0.7857	0.4286	TAGAAGAAGAAGAAGAAGAAGAAGAAGAAGAAGAAGAAGAAGAAGAAGAAGAAGAAGAAGAAGAAGAAGAAG	TAGAAGAAGAAGAAGAAGAAGAAGAAGAAGAAGAAGAAGAAGAAGAAGAAGAAGAAGAAGAAGAAGAAGAAGAAG	137	PASS	INDEL;IDV=3;IMF=0.214286;DP=36;VDB=0.923618;SGB=2.63044;MQSB=0.770575;MQ0F=0;ICB=0.3;HOB=0.125;AC=1;AN=4;DP4=10,20,5,1;MQ=49;ANN=TAGAAGAAGAAGAAGAAGAAGAAGAAGAAGAAGAAGAAGAAGAAGAAGAAGAAGAAGAAGAAGAAGAAGAAGAAG	upstream_gene_variant	MODIFIER	CDS_8_1781941_1782087	GENE_CDS_8_1781941_1782087	transcript	Os08t0131600-00	protein_coding		c.-3208_-3207insCTT					3208	,TAGAAGAAGAAGAAGAAGAAGAAGAAGAAGAAGAAGAAGAAGAAGAAGAAGAAGAAGAAGAAGAAGAAGAAGAAG	upstream_gene_variant	MODIFIER	CDS_8_1787432_1787940	GENE_CDS_8_1787432_1787940	transcript	Os08t0131800-00	protein_coding		c.-115_-114insCTT					115	,TAGAAGAAGAAGAAGAAGAAGAAGAAGAAGAAGAAGAAGAAGAAGAAGAAGAAGAAGAAGAAGAAGAAGAAGAAG	downstream_gene_variant	MODIFIER	CDS_8_1793422_1794045	GENE_CDS_8_1793422_1794045	transcript	Os08t0132000-00	protein_coding
chr08	1788773	indel	10	0.9	0.8	0.4	GAA	GAATAA	61	PASS	INDEL;IDV=1;IMF=0.1;DP=26;VDB=0.981749;SGB=1.27626;MQSB=0.994627;MQ0F=0;ICB=0.3;HOB=0.125;AC=1;AN=4;DP4=8,14,3,1;MQ=49;ANN=GAATAA	upstream_gene_variant	MODIFIER	CDS_8_1781941_1782087	GENE_CDS_8_1781941_1782087	transcript	Os08t0131600-00	protein_coding		c.-3153_-3152insTTA					3153	,GAATAA	upstream_gene_variant	MODIFIER	CDS_8_1787432_1787940	GENE_CDS_8_1787432_1787940	transcript	Os08t0131800-00	protein_coding		c.-60_-59insTTA					60	,GAATAA	downstream_gene_variant	MODIFIER	CDS_8_1793422_1794045	GENE_CDS_8_1793422_1794045	transcript	Os08t0132000-00	protein_coding
chr08	1979161	snp	37	0.8108	0.7297	0.6757	G	A	221	PASS	DP=60;VDB=0.597266;SGB=15.7726;RPB=0.993697;MQB=0.871356;MQSB=0.917534;BQB=0.956031;MQ0F=0;ICB=0.3;HOB=0.125;AC=1;AN=4;DP4=22,13,6,19;MQ=43;ANN=A	intergenic_region	MODIFIER	EXON_8_1920333_1920670-CDS_8_1987548_1987934	GENE_EXON_8_1920333_1920670-GENE_CDS_8_1987548_1987934	intergenic_region	GENE_EXON_8_1920333_1920670-GENE_CDS_8_1987548_1987934			n.1979161G>A
chr08	2010183	indel	20	0.85	0.75	0.3	CAAAAAAAAAAAAA	CAAAAAAAAAAAA	43.2485	PASS	INDEL;IDV=27;IMF=0.75;DP=56;VDB=0.994293;SGB=-14.2358;MQSB=0.979001;MQ0F=0;AC=4;AN=4;DP4=10,6,21,19;MQ=49;ANN=CAAAAAAAAAAAA	upstream_gene_variant	MODIFIER	EXON_8_2012001_2012180	GENE_EXON_8_2012001_2012180	transcript	Os08t0135500-01	protein_coding		c.-1915delA					1805	,CAAAAAAAAAAAA	downstream_gene_variant	MODIFIER	EXON_8_2013220_2013464	GENE_EXON_8_2013220_2013464	transcript	Os08t0135600-01	protein_coding		c.*3749delT					3024	,CAAAAAAAAAAAA	intron_variant	MODIFIER	EXON_8_2007908_2008310	GENE_EXON_8_2007908_2008310	transcript	Os08t0135400-01	protein_coding	2019-08-10
chr08	2148354	indel	13	0.8462	0.7692	0.3077	ATTTTTTTTTTTTT	ATTTTTTTTTTTTTT	24.0179	PASS	INDEL;IDV=12;IMF=0.8;DP=25;VDB=0.396232;SGB=-1.34449;MQSB=0.9171;MQ0F=0;AC=4;AN=4;DP4=3,1,12,9;MQ=49;ANN=ATTTTTTTTTTTTTT	downstream_gene_variant	MODIFIER	EXON_8_2148965_2149496	GENE_EXON_8_2148965_2149496	transcript	Os08t0138500-01	protein_coding		c.*832_*833insA					597	,ATTTTTTTTTTTTTT	intron_variant	MODIFIER	CDS_8_2148023_2148179	GENE_CDS_8_2148023_2148179	transcript	Os08t0138400-00	protein_coding	2019-01-01	c.158-10_158-9insT						,ATTTTTTTTTTTTTT	intragenic_variant	MODIFIER	Os08g0138400	Os08g0138400	gene_variant	Os08g0138400
chr08	2200085	indel	20	0.85	0.75	0.35	CAAAAAAAAAAAAA	CAAAAAAAAAAAAAA	43.478	PASS	INDEL;IDV=17;IMF=0.708333;DP=45;VDB=0.264908;SGB=-1.368;MQSB=0.987145;MQ0F=0;AC=4;AN=4;DP4=6,6,13,20;MQ=49;ANN=CAAAAAAAAAAAAAA	upstream_gene_variant	MODIFIER	EXON_8_2195441_2195872	GENE_EXON_8_2195441_2195872	transcript	Os08t0139400-01	pseudogene		n.-4227_-4226insT					4227	,CAAAAAAAAAAAAAA	upstream_gene_variant	MODIFIER	CDS_8_2204960_2205382	GENE_CDS_8_2204960_2205382	transcript	Os08t0139600-00	protein_coding		c.-4862_-4861insA					4861	,CAAAAAAAAAAAAAA	downstream_gene_variant	MODIFIER	CDS_8_2203447_2203655	GENE_CDS_8_2203447_2203655	transcript	Os08t0139500-00	protein_coding
chr08	2656086	snp	17	0.8824	0.7647	0.8824	G	A	220	PASS	DP=39;VDB=0.920256;SGB=8.84268;RPB=0.345555;MQB=0.0586635;MQSB=0.902421;BQB=0.880202;MQ0F=0;ICB=0.3;HOB=0.125;AC=1;AN=4;DP4=12,12,10,5;MQ=44;ANN=A	downstream_gene_variant	MODIFIER	EXON_8_2658723_2658909	GENE_EXON_8_2658723_2658909	transcript	Os08t0147001-00	protein_coding		c.*5806C>T					2637	WARNING_TRANSCRIPT_NO_START_CODON,A	intergenic_region	MODIFIER	CDS_8_2639999_2640265-EXON_8_2658723_2658909	GENE_CDS_8_2639999_2640265-GENE_EXON_8_2658723_2658909	intergenic_region	GENE_CDS_8_2639999_2640265-GENE_EXON_8_2658723_2658909			n.2656086G>A
chr08	2690316	snp	18	0.8333	0.7778	0.7222	G	A	221	PASS	DP=59;VDB=0.450347;SGB=7.4578;RPB=0.509518;MQB=1.0423e-06;MQSB=0.345845;BQB=0.838089;MQ0F=0;ICB=0.3;HOB=0.125;AC=1;AN=4;DP4=29,17,5,8;MQ=48;ANN=A	downstream_gene_variant	MODIFIER	CDS_8_2689598_2689936	GENE_CDS_8_2689598_2689936	transcript	Os08t0147300-00	protein_coding		c.*380G>A					380	,A	intergenic_region	MODIFIER	CDS_8_2689598_2689936-CDS_8_2750422_2750472	GENE_CDS_8_2689598_2689936-GENE_CDS_8_2750422_2750472	intergenic_region	GENE_CDS_8_2689598_2689936-GENE_CDS_8_2750422_2750472			n.2690316G>A
chr08	2890575	snp	29	0.8276	0.7241	0.7931	G	A	220	PASS	DP=73;VDB=0.15145;SGB=14.3863;RPB=0.0394969;MQB=8.76619e-11;MQSB=0.80177;BQB=0.507053;MQ0F=0;ICB=0.3;HOB=0.125;AC=1;AN=4;DP4=22,27,13,10;MQ=48;ANN=A	synonymous_variant	LOW	EXON_8_2889065_2889572	GENE_EXON_8_2889065_2889572	transcript	Os08t0150200-01	protein_coding	2019-01-03	c.177C>T	p.Cys59Cys	1429/2763	177/738	59/245		,A	downstream_gene_variant	MODIFIER	CDS_8_2885962_2887191	GENE_CDS_8_2885962_2887191	transcript	Os08t0150150-00	protein_coding		c.*2924G>A					2924	,A	intragenic_variant	MODIFIER	Os08g0150200	Os08g0150200	gene_variant	Os08g0150200
chr08	2907805	snp	31	0.8065	0.7419	0.6452	G	A	221	PASS	DP=65;VDB=0.912036;SGB=12.3071;RPB=0.490138;MQB=0.000218198;MQSB=0.410713;BQB=0.8243;MQ0F=0;ICB=0.3;HOB=0.125;AC=1;AN=4;DP4=24,14,10,10;MQ=48;ANN=A	upstream_gene_variant	MODIFIER	CDS_8_2906756_2907295	GENE_CDS_8_2906756_2907295	transcript	Os08t0150500-00	protein_coding		c.-510C>T					510	,A	downstream_gene_variant	MODIFIER	EXON_8_2909637_2909967	GENE_EXON_8_2909637_2909967	transcript	Os08t0150600-01	protein_coding		c.*2721C>T					1832	,A	intergenic_region	MODIFIER	CDS_8_2906756_2907295-EXON_8_2909637_2909967	GENE_CDS_8_2906756_2907295-GENE_EXON_8_2909637_2909967	intergenic_region	GENE_CDS_8_2906756_2907295-GENE_EXON_8_2909637_2909967
chr08	2948921	indel	10	0.9	0.8	0.5	GTTTTTTTTT	GTTTTTTTTTT	53	PASS	INDEL;IDV=23;IMF=0.766667;DP=40;VDB=3.88052e-08;SGB=-10.8604;MQSB=0.999096;MQ0F=0;ICB=0.3;HOB=0.125;AC=3;AN=4;DP4=4,7,10,19;MQ=49;ANN=GTTTTTTTTTT	3_prime_UTR_variant	MODIFIER	EXON_8_2948553_2949800	GENE_EXON_8_2948553_2949800	transcript	Os08t0151300-01	protein_coding	2019-03-03	c.*53_*54insA					53	,GTTTTTTTTTT	3_prime_UTR_variant	MODIFIER	EXON_8_2948553_2949800	GENE_EXON_8_2948553_2949800	transcript	Os08t0151300-02	protein_coding	2019-03-03	c.*53_*54insA					53	,GTTTTTTTTTT	intragenic_variant	MODIFIER	Os08g0151300	Os08g0151300	gene_variant	Os08g0151300
chr08	2994268	indel	17	0.8824	0.7647	0.9412	CTTT	CT	216	PASS	INDEL;IDV=1;IMF=0.0588235;DP=96;VDB=0.967713;SGB=9.53539;MQSB=0.994715;MQ0F=0;ICB=0.5;HOB=0.5;AC=2;AN=4;DP4=35,45,9,7;MQ=49;ANN=CT	upstream_gene_variant	MODIFIER	CDS_8_2997031_2997237	GENE_CDS_8_2997031_2997237	transcript	Os08t0152100-01	protein_coding		c.-2761_-2760delTT					2761	,CT	downstream_gene_variant	MODIFIER	EXON_8_2989266_2989937	GENE_EXON_8_2989266_2989937	transcript	Os08t0152000-01	protein_coding		c.*3254_*3255delTT					3254	,CT	intergenic_region	MODIFIER	EXON_8_2989266_2989937-CDS_8_2997031_2997237	GENE_EXON_8_2989266_2989937-GENE_CDS_8_2997031_2997237	intergenic_region	GENE_EXON_8_2989266_2989937-GENE_CDS_8_2997031_2997237
chr08	3030253	indel	12	0.9167	0.8333	0.3333	TG	TGGG	20.4045	PASS	INDEL;IDV=1;IMF=0.0833333;DP=36;VDB=1.16149e-06;SGB=1.27626;MQSB=1;MQ0F=0;ICB=0.3;HOB=0.125;AC=1;AN=4;DP4=17,15,4,0;MQ=45;ANN=TGGG	upstream_gene_variant	MODIFIER	EXON_8_3022668_3023228	GENE_EXON_8_3022668_3023228	transcript	Os08t0152800-00	protein_coding		c.-3509_-3508insCC					3363	,TGGG	downstream_gene_variant	MODIFIER	EXON_8_3031282_3032154	GENE_EXON_8_3031282_3032154	transcript	Os08t0152900-01	protein_coding		c.*1666_*1667insCC					1027	WARNING_TRANSCRIPT_NO_START_CODON,TGGG	intergenic_region	MODIFIER	EXON_8_3022668_3023228-EXON_8_3031282_3032154	GENE_EXON_8_3022668_3023228-GENE_EXON_8_3031282_3032154	intergenic_region	GENE_EXON_8_3022668_3023228-GENE_EXON_8_3031282_3032154
chr08	3048401	snp	29	0.8276	0.7241	0.8621	C	T	220	PASS	DP=109;VDB=0.192676;SGB=15.7726;RPB=0.865294;MQB=4.70207e-12;MQSB=0.790844;BQB=0.0566419;MQ0F=0;ICB=0.3;HOB=0.125;AC=1;AN=4;DP4=34,46,14,11;MQ=49;ANN=T	downstream_gene_variant	MODIFIER	EXON_8_3051146_3051816	GENE_EXON_8_3051146_3051816	transcript	Os08t0153101-00	pseudogene		n.*2745G>A					2745	,T	intergenic_region	MODIFIER	EXON_8_3031282_3032154-EXON_8_3051146_3051816	GENE_EXON_8_3031282_3032154-GENE_EXON_8_3051146_3051816	intergenic_region	GENE_EXON_8_3031282_3032154-GENE_EXON_8_3051146_3051816			n.3048401C>T
chr08	3165780	indel	20	0.85	0.75	0.3	CTTTTTTTTTTT	CTTTTTTTTTTTT	55	PASS	INDEL;IDV=26;IMF=0.722222;DP=57;VDB=0.938022;SGB=-14.5426;MQSB=0.987023;MQ0F=0;AC=4;AN=4;DP4=5,11,19,22;MQ=49;ANN=CTTTTTTTTTTTT	upstream_gene_variant	MODIFIER	CDS_8_3158857_3159191	GENE_CDS_8_3158857_3159191	transcript	Os08t0154950-00	protein_coding		c.-4966_-4965insA					1019	WARNING_TRANSCRIPT_NO_STOP_CODON,CTTTTTTTTTTTT	downstream_gene_variant	MODIFIER	EXON_8_3158796_3159201	GENE_EXON_8_3158796_3159201	transcript	Os08t0154900-00	protein_coding		c.*999_*1000insT					617	,CTTTTTTTTTTTT	downstream_gene_variant	MODIFIER	EXON_8_3166771_3167165	GENE_EXON_8_3166771_3167165	transcript	Os08t0155000-02	protein_coding
chr08	3489762	snp	12	0.9167	0.8333	0.8333	C	T	181	PASS	DP=43;VDB=0.2913;SGB=5.38303;RPB=0.926613;MQB=0.0022006;MQSB=0.910505;BQB=0.682195;MQ0F=0;ICB=0.3;HOB=0.125;AC=1;AN=4;DP4=21,9,4,6;MQ=49;ANN=T	downstream_gene_variant	MODIFIER	EXON_8_3493417_3494573	GENE_EXON_8_3493417_3494573	transcript	Os08t0159700-01	protein_coding		c.*3942G>A					3655	,T	intergenic_region	MODIFIER	Os08g0159500-EXON_8_3493417_3494573	Os08g0159500-GENE_EXON_8_3493417_3494573	intergenic_region	Os08g0159500-GENE_EXON_8_3493417_3494573			n.3489762C>T
chr08	3504577	snp	24	0.8333	0.75	0.75	C	T	221	PASS	DP=66;VDB=0.0126435;SGB=10.9211;RPB=0.0990921;MQB=1.04245e-06;MQSB=0.934859;BQB=0.999889;MQ0F=0;ICB=0.3;HOB=0.125;AC=1;AN=4;DP4=27,19,10,8;MQ=48;ANN=T	downstream_gene_variant	MODIFIER	EXON_8_3508715_3508940	GENE_EXON_8_3508715_3508940	transcript	Os08t0159800-00	protein_coding		c.*4517G>A					4138	,T	intergenic_region	MODIFIER	EXON_8_3493417_3494573-EXON_8_3508715_3508940	GENE_EXON_8_3493417_3494573-GENE_EXON_8_3508715_3508940	intergenic_region	GENE_EXON_8_3493417_3494573-GENE_EXON_8_3508715_3508940			n.3504577C>T
chr08	3590108	snp	30	0.8	0.7333	0.8333	C	T	220	PASS	DP=95;VDB=0.664759;SGB=15.7726;RPB=0.398753;MQB=6.85289e-11;MQSB=0.721856;BQB=0.00121408;MQ0F=0;ICB=0.3;HOB=0.125;AC=1;AN=4;DP4=35,32,15,10;MQ=48;ANN=T	upstream_gene_variant	MODIFIER	CDS_8_3591160_3591285	GENE_CDS_8_3591160_3591285	transcript	Os08t0161300-00	protein_coding		c.-1052C>T					1052	,T	downstream_gene_variant	MODIFIER	EXON_8_3594493_3595314	GENE_EXON_8_3594493_3595314	transcript	Os08t0161401-01	protein_coding		c.*4470G>A					4385	,T	intergenic_region	MODIFIER	CDS_8_3575826_3576332-CDS_8_3591160_3591285	GENE_CDS_8_3575826_3576332-GENE_CDS_8_3591160_3591285	intergenic_region	GENE_CDS_8_3575826_3576332-GENE_CDS_8_3591160_3591285
chr08	3596446	indel	22	0.8182	0.7273	0.3182	CAAAAAAAAAAA	CAAAAAAAAAA	46.668	PASS	INDEL;IDV=33;IMF=0.702128;DP=69;VDB=0.228924;SGB=-16.9974;MQSB=0.912595;MQ0F=0;AC=4;AN=4;DP4=13,7,28,21;MQ=49;ANN=CAAAAAAAAAA	upstream_gene_variant	MODIFIER	EXON_8_3594493_3595314	GENE_EXON_8_3594493_3595314	transcript	Os08t0161401-01	protein_coding		c.-1289delT					1143	,CAAAAAAAAAA	downstream_gene_variant	MODIFIER	CDS_8_3591160_3591285	GENE_CDS_8_3591160_3591285	transcript	Os08t0161300-00	protein_coding		c.*2750delA					2750	,CAAAAAAAAAA	downstream_gene_variant	MODIFIER	EXON_8_3596518_3597163	GENE_EXON_8_3596518_3597163	transcript	Os08t0161500-01	protein_coding
chr08	4021977	indel	15	0.8667	0.8	0.5333	CAGA	CAGAGA	201	PASS	INDEL;IDV=8;IMF=0.533333;DP=43;VDB=0.597606;SGB=4.00342;MQSB=0.693276;MQ0F=0;ICB=0.3;HOB=0.125;AC=1;AN=4;DP4=16,19,3,5;MQ=46;ANN=CAGAGA	downstream_gene_variant	MODIFIER	EXON_8_4018025_4018345	GENE_EXON_8_4018025_4018345	transcript	Os08t0168700-00	protein_coding		c.*1901_*1902insGA					1902	WARNING_TRANSCRIPT_NO_START_CODON,CAGAGA	downstream_gene_variant	MODIFIER	EXON_8_4021481_4021555	GENE_EXON_8_4021481_4021555	transcript	Os08t0168900-00	pseudogene		n.*425_*426insGA					426	,CAGAGA	intergenic_region	MODIFIER	EXON_8_4021481_4021555-EXON_8_4036770_4042210	GENE_EXON_8_4021481_4021555-GENE_EXON_8_4036770_4042210	intergenic_region	GENE_EXON_8_4021481_4021555-GENE_EXON_8_4036770_4042210
chr08	4335523	indel	13	0.8462	0.7692	0.3846	AGGGGGGGG	AGGGGGGGGG	42.1564	PASS	INDEL;IDV=8;IMF=0.615385;DP=22;VDB=0.926774;SGB=-6.56443;MQSB=0.841445;MQ0F=0;ICB=0.3;HOB=0.125;AC=3;AN=4;DP4=6,1,11,4;MQ=49;ANN=AGGGGGGGGG	upstream_gene_variant	MODIFIER	EXON_8_4332106_4332834	GENE_EXON_8_4332106_4332834	transcript	Os08t0174500-02	protein_coding		c.-793_-792insC					703	,AGGGGGGGGG	upstream_gene_variant	MODIFIER	EXON_8_4333752_4334822	GENE_EXON_8_4333752_4334822	transcript	Os08t0174500-01	protein_coding		c.-793_-792insC					710	,AGGGGGGGGG	intergenic_region	MODIFIER	EXON_8_4332106_4332834-EXON_8_4344171_4344539	GENE_EXON_8_4332106_4332834-GENE_EXON_8_4344171_4344539	intergenic_region	GENE_EXON_8_4332106_4332834-GENE_EXON_8_4344171_4344539
chr08	4368432	indel	25	0.84	0.76	0.92	AG	A	165	PASS	INDEL;IDV=1;IMF=0.04;DP=56;VDB=0.994379;SGB=14.3863;MQSB=0.994072;MQ0F=0;ICB=0.3;HOB=0.125;AC=1;AN=4;DP4=20,13,14,9;MQ=49;ANN=A	upstream_gene_variant	MODIFIER	CDS_8_4371022_4371320	GENE_CDS_8_4371022_4371320	transcript	Os08t0175000-00	protein_coding		c.-2589delG					2589	,A	downstream_gene_variant	MODIFIER	EXON_8_4363359_4363939	GENE_EXON_8_4363359_4363939	transcript	Os08t0174900-01	protein_coding		c.*3321delG					2914	,A	intergenic_region	MODIFIER	EXON_8_4363359_4363939-CDS_8_4371022_4371320	GENE_EXON_8_4363359_4363939-GENE_CDS_8_4371022_4371320	intergenic_region	GENE_EXON_8_4363359_4363939-GENE_CDS_8_4371022_4371320
chr08	4591329	snp	26	0.8077	0.7308	0.8462	G	A	220	PASS	DP=69;VDB=0.387073;SGB=13.6932;RPB=0.927951;MQB=1.7236e-06;MQSB=0.79249;BQB=0.142811;MQ0F=0;ICB=0.3;HOB=0.125;AC=1;AN=4;DP4=16,30,13,9;MQ=48;ANN=A	upstream_gene_variant	MODIFIER	EXON_8_4593671_4594173	GENE_EXON_8_4593671_4594173	transcript	Os08t0178500-01	protein_coding		c.-2454G>A					2342	,A	upstream_gene_variant	MODIFIER	CDS_8_4595778_4595996	GENE_CDS_8_4595778_4595996	transcript	Os08t0178600-00	protein_coding		c.-4449G>A					4449	,A	downstream_gene_variant	MODIFIER	EXON_8_4586478_4586716	GENE_EXON_8_4586478_4586716	transcript	Os08t0178300-01	protein_coding
chr08	4772355	snp	15	0.8667	0.8	0.8	C	T	213	PASS	DP=44;VDB=0.461625;SGB=6.76576;RPB=0.837429;MQB=2.35532e-05;MQSB=0.101755;BQB=0.407308;MQ0F=0;ICB=0.3;HOB=0.125;AC=1;AN=4;DP4=3,28,5,7;MQ=49;ANN=T	upstream_gene_variant	MODIFIER	EXON_8_4774914_4777902	GENE_EXON_8_4774914_4777902	transcript	Os08t0181750-01	protein_coding		c.-3233C>T					2559	WARNING_TRANSCRIPT_NO_START_CODON,T	intergenic_region	MODIFIER	CDS_8_4747458_4747817-EXON_8_4774914_4777902	GENE_CDS_8_4747458_4747817-GENE_EXON_8_4774914_4777902	intergenic_region	GENE_CDS_8_4747458_4747817-GENE_EXON_8_4774914_4777902			n.4772355C>T
chr08	4773875	snp	19	0.8421	0.7368	0.7895	C	T	220	PASS	DP=35;VDB=0.728756;SGB=8.84268;RPB=0.938679;MQB=0.0002139;MQSB=0.831077;BQB=0.495036;MQ0F=0;ICB=0.3;HOB=0.125;AC=1;AN=4;DP4=4,12,8,7;MQ=48;ANN=T	upstream_gene_variant	MODIFIER	EXON_8_4774914_4777902	GENE_EXON_8_4774914_4777902	transcript	Os08t0181750-01	protein_coding		c.-1713C>T					1039	WARNING_TRANSCRIPT_NO_START_CODON,T	intergenic_region	MODIFIER	CDS_8_4747458_4747817-EXON_8_4774914_4777902	GENE_CDS_8_4747458_4747817-GENE_EXON_8_4774914_4777902	intergenic_region	GENE_CDS_8_4747458_4747817-GENE_EXON_8_4774914_4777902			n.4773875C>T
chr08	4780158	snp	27	0.8148	0.7407	0.8519	C	T	220	PASS	DP=48;VDB=0.680769;SGB=14.3863;RPB=0.481909;MQB=0.0553811;MQSB=0.143045;BQB=0.450286;MQ0F=0;ICB=0.3;HOB=0.125;AC=1;AN=4;DP4=14,9,12,11;MQ=46;ANN=T	upstream_gene_variant	MODIFIER	CDS_8_4779112_4779498	GENE_CDS_8_4779112_4779498	transcript	Os08t0181925-00	protein_coding		c.-660G>A					660	,T	downstream_gene_variant	MODIFIER	EXON_8_4774914_4777902	GENE_EXON_8_4774914_4777902	transcript	Os08t0181750-01	protein_coding		c.*4400C>T					2256	WARNING_TRANSCRIPT_NO_START_CODON,T	intergenic_region	MODIFIER	CDS_8_4779112_4779498-CDS_8_4805047_4805421	GENE_CDS_8_4779112_4779498-GENE_CDS_8_4805047_4805421	intergenic_region	GENE_CDS_8_4779112_4779498-GENE_CDS_8_4805047_4805421
chr08	5093587	snp	13	0.8462	0.7692	0.9231	C	T	215	PASS	DP=46;VDB=0.500537;SGB=6.76576;RPB=0.051077;MQB=0.015955;MQSB=0.871598;BQB=0.197498;MQ0F=0;ICB=0.3;HOB=0.125;AC=1;AN=4;DP4=13,21,6,6;MQ=48;ANN=T	intergenic_region	MODIFIER	CDS_8_5069490_5069849-CDS_8_5107612_5107914	GENE_CDS_8_5069490_5069849-GENE_CDS_8_5107612_5107914	intergenic_region	GENE_CDS_8_5069490_5069849-GENE_CDS_8_5107612_5107914			n.5093587C>T
chr08	5093713	snp	21	0.8571	0.7619	0.8571	C	T	220	PASS	DP=54;VDB=0.136708;SGB=10.9211;RPB=0.324517;MQB=6.18501e-07;MQSB=0.780606;BQB=0.425136;MQ0F=0;ICB=0.3;HOB=0.125;AC=1;AN=4;DP4=12,22,10,8;MQ=48;ANN=T	intergenic_region	MODIFIER	CDS_8_5069490_5069849-CDS_8_5107612_5107914	GENE_CDS_8_5069490_5069849-GENE_CDS_8_5107612_5107914	intergenic_region	GENE_CDS_8_5069490_5069849-GENE_CDS_8_5107612_5107914			n.5093713C>T
chr08	5265459	indel	8	1	0.875	0.75	TCCCCCCCCCCCCCCCCCCC	TCCCCCCCCCCCCCC	44.037	PASS	INDEL;IDV=7;IMF=0.777778;DP=18;VDB=0.651118;SGB=3.31571;MQSB=0.961295;MQ0F=0;ICB=0.3;HOB=0.125;AC=1;AN=4;DP4=6,5,0,7;MQ=49;ANN=TCCCCCCCCCCCCCC	upstream_gene_variant	MODIFIER	EXON_8_5269409_5269552	GENE_EXON_8_5269409_5269552	transcript	Os08t0190225-00	protein_coding		c.-6332_-6328delCCCCC					3935	WARNING_TRANSCRIPT_INCOMPLETE,TCCCCCCCCCCCCCC	downstream_gene_variant	MODIFIER	EXON_8_5260239_5260381	GENE_EXON_8_5260239_5260381	transcript	Os08t0189900-01	protein_coding		c.*4345_*4349delCCCCC					4178	,TCCCCCCCCCCCCCC	downstream_gene_variant	MODIFIER	EXON_8_5264245_5264434	GENE_EXON_8_5264245_5264434	transcript	Os08t0190100-01	protein_coding
chr08	5304045	snp	12	0.9167	0.8333	0.75	C	T	177	PASS	DP=23;VDB=0.492004;SGB=4.69269;RPB=0.999443;MQB=0.23461;MQSB=1;BQB=0.323433;MQ0F=0;ICB=0.3;HOB=0.125;AC=1;AN=4;DP4=6,7,3,6;MQ=40;ANN=T	intergenic_region	MODIFIER	CDS_8_5274970_5276601-CDS_8_5314677_5315177	GENE_CDS_8_5274970_5276601-GENE_CDS_8_5314677_5315177	intergenic_region	GENE_CDS_8_5274970_5276601-GENE_CDS_8_5314677_5315177			n.5304045C>T
chr08	5386282	indel	10	0.9	0.8	0.8	TCCCCCCCCCCCC	TCCCCCCCCCCCCCC	22.4183	PASS	INDEL;IDV=13;IMF=0.866667;DP=31;VDB=0.15281;SGB=7.4578;MQSB=0.0722137;MQ0F=0;ICB=0.5;HOB=0.5;AC=2;AN=4;DP4=12,6,3,10;MQ=46;ANN=TCCCCCCCCCCCCCC	upstream_gene_variant	MODIFIER	CDS_8_5380261_5380368	GENE_CDS_8_5380261_5380368	transcript	Os08t0191800-00	protein_coding		c.-2422_-2421insGG					2410	,TCCCCCCCCCCCCCC	upstream_gene_variant	MODIFIER	EXON_8_5385370_5385976	GENE_EXON_8_5385370_5385976	transcript	Os08t0192001-00	pseudogene		n.-319_-318insGG					319	,TCCCCCCCCCCCCCC	intron_variant	MODIFIER	EXON_8_5384447_5384595	GENE_EXON_8_5384447_5384595	transcript	Os08t0191900-01	protein_coding	2019-03-06
chr08	5398972	indel	20	0.85	0.75	0.3	GTTTTTTTTT	GTTTTTTTT	81	PASS	INDEL;IDV=55;IMF=0.932203;DP=79;VDB=0.546779;SGB=1.233;MQSB=0.994911;MQ0F=0;ICB=0.3;HOB=0.125;AC=3;AN=4;DP4=6,6,43,24;MQ=49;ANN=GTTTTTTTT	upstream_gene_variant	MODIFIER	CDS_8_5400009_5400263	GENE_CDS_8_5400009_5400263	transcript	Os08t0192300-00	protein_coding		c.-1028delT					1028	,GTTTTTTTT	downstream_gene_variant	MODIFIER	EXON_8_5395517_5395644	GENE_EXON_8_5395517_5395644	transcript	Os08t0192200-01	protein_coding		c.*1936delT					1506	,GTTTTTTTT	downstream_gene_variant	MODIFIER	EXON_8_5401162_5401380	GENE_EXON_8_5401162_5401380	transcript	Os08t0192400-00	protein_coding
chr08	5449492	indel	20	0.85	0.75	0.3	GAAAAAAAAAAAAA	GAAAAAAAAAAAA	16.3772	PASS	INDEL;IDV=32;IMF=0.8;DP=62;VDB=0.986091;SGB=-1.3216;MQSB=0.983374;MQ0F=0;AC=4;AN=4;DP4=6,9,24,23;MQ=49;ANN=GAAAAAAAAAAAA	upstream_gene_variant	MODIFIER	CDS_8_5446749_5447415	GENE_CDS_8_5446749_5447415	transcript	Os08t0193300-00	protein_coding		c.-896delT					851	,GAAAAAAAAAAAA	downstream_gene_variant	MODIFIER	EXON_8_5452058_5452490	GENE_EXON_8_5452058_5452490	transcript	Os08t0193500-00	protein_coding		c.*2964delT					2553	,GAAAAAAAAAAAA	intergenic_region	MODIFIER	CDS_8_5446749_5447415-EXON_8_5452058_5452490	GENE_CDS_8_5446749_5447415-GENE_EXON_8_5452058_5452490	intergenic_region	GENE_CDS_8_5446749_5447415-GENE_EXON_8_5452058_5452490
chr08	5533020	indel	20	0.85	0.75	0.5	GTTTTTTTTTTT	GTTTTTTTTTTTT	47.4824	PASS	INDEL;IDV=24;IMF=0.8;DP=51;VDB=0.743828;SGB=-13.3152;MQSB=0.894986;MQ0F=0;ICB=0.3;HOB=0.125;AC=3;AN=4;DP4=5,9,20,17;MQ=49;ANN=GTTTTTTTTTTTT	intron_variant	MODIFIER	EXON_8_5532402_5532472	GENE_EXON_8_5532402_5532472	transcript	Os08t0194501-00	protein_coding	2019-02-02	c.110+415_110+416insT						WARNING_TRANSCRIPT_NO_START_CODON,GTTTTTTTTTTTT	intragenic_variant	MODIFIER	Os08g0194501	Os08g0194501	gene_variant	Os08g0194501			n.5533031_5533032insT
chr08	5908047	snp	22	0.8182	0.7273	0.8636	G	A	220	PASS	DP=92;VDB=0.668027;SGB=11.6141;RPB=0.998559;MQB=6.55331e-10;MQSB=0.614759;BQB=0.372113;MQ0F=0;ICB=0.3;HOB=0.125;AC=1;AN=4;DP4=39,33,13,6;MQ=49;ANN=A	intergenic_region	MODIFIER	CDS_8_5893697_5893819-EXON_8_5938279_5938623	GENE_CDS_8_5893697_5893819-GENE_EXON_8_5938279_5938623	intergenic_region	GENE_CDS_8_5893697_5893819-GENE_EXON_8_5938279_5938623			n.5908047G>A
chr08	5925603	indel	15	0.8667	0.8	0.4	ATTTTTTTTTTT	ATTTTTTTTTTTT	27.7634	PASS	INDEL;IDV=27;IMF=0.75;DP=51;VDB=0.182348;SGB=-12.3947;MQSB=0.922407;MQ0F=0;ICB=0.3;HOB=0.125;AC=3;AN=4;DP4=11,6,19,15;MQ=49;ANN=ATTTTTTTTTTTT	intergenic_region	MODIFIER	CDS_8_5893697_5893819-EXON_8_5938279_5938623	GENE_CDS_8_5893697_5893819-GENE_EXON_8_5938279_5938623	intergenic_region	GENE_CDS_8_5893697_5893819-GENE_EXON_8_5938279_5938623			n.5925614_5925615insT
chr08	6112285	indel	18	0.8333	0.7778	0.4444	CAAAAAAAAAAA	CAAAAAAAAAAAA	45.5733	PASS	INDEL;IDV=26;IMF=0.764706;DP=53;VDB=0.874236;SGB=-13.6221;MQSB=0.955983;MQ0F=0;ICB=0.3;HOB=0.125;AC=3;AN=4;DP4=5,10,16,22;MQ=49;ANN=CAAAAAAAAAAAA	downstream_gene_variant	MODIFIER	EXON_8_6112375_6113330	GENE_EXON_8_6112375_6113330	transcript	Os08t0204800-01	protein_coding		c.*734_*735insT					78	,CAAAAAAAAAAAA	intergenic_region	MODIFIER	EXON_8_6102975_6103267-EXON_8_6112375_6113330	GENE_EXON_8_6102975_6103267-GENE_EXON_8_6112375_6113330	intergenic_region	GENE_EXON_8_6102975_6103267-GENE_EXON_8_6112375_6113330			n.6112296_6112297insA
chr08	6159278	indel	10	0.9	0.8	0.4	AAGAGAGAGAGAGAGAGAGAGAGAGAGAGAGAGAGAGAGAGAGAGAGAGAGAG	AAGAGAGAGAGAGAGAGAGAGAGAGAGAGAGAGAGAGAGAGAG	107	PASS	INDEL;IDV=10;IMF=0.625;DP=29;VDB=0.0676176;SGB=5.38303;MQSB=0.996086;MQ0F=0;ICB=0.3;HOB=0.125;AC=1;AN=4;DP4=13,6,4,6;MQ=49;ANN=AAGAGAGAGAGAGAGAGAGAGAGAGAGAGAGAGAGAGAGAGAG	upstream_gene_variant	MODIFIER	EXON_8_6162026_6162690	GENE_EXON_8_6162026_6162690	transcript	Os08t0205650-00	protein_coding		c.-2941_-2932delAGAGAGAGAG					2705	,AAGAGAGAGAGAGAGAGAGAGAGAGAGAGAGAGAGAGAGAGAG	downstream_gene_variant	MODIFIER	EXON_8_6155162_6156437	GENE_EXON_8_6155162_6156437	transcript	Os08t0205300-01	protein_coding		c.*2928_*2937delAGAGAGAGAG					1628	,AAGAGAGAGAGAGAGAGAGAGAGAGAGAGAGAGAGAGAGAGAG	downstream_gene_variant	MODIFIER	EXON_8_6155163_6155464	GENE_EXON_8_6155163_6155464	transcript	Os08t0205300-02	protein_coding
chr08	6697710	snp	10	0.9	0.8	0.4	G	A	381	PASS	DP=23;VDB=0.148054;SGB=-1.11648;RPB=0.386487;MQB=0.851135;MQSB=0.968753;BQB=0.622704;MQ0F=0;ICB=0.3;HOB=0.125;AC=3;AN=4;DP4=1,3,8,11;MQ=45;ANN=A	intergenic_region	MODIFIER	EXON_8_6670593_6671815-EXON_8_6712297_6713348	GENE_EXON_8_6670593_6671815-GENE_EXON_8_6712297_6713348	intergenic_region	GENE_EXON_8_6670593_6671815-GENE_EXON_8_6712297_6713348			n.6697710G>A
chr08	6737591	indel	19	0.8421	0.7368	0.3158	ATTTTTTTTT	ATTTTTTTTTT	85	PASS	INDEL;IDV=17;IMF=0.772727;DP=41;VDB=0.994607;SGB=-1.36151;MQSB=0.983393;MQ0F=0;AC=4;AN=4;DP4=3,7,19,12;MQ=45;ANN=ATTTTTTTTTT	downstream_gene_variant	MODIFIER	EXON_8_6728264_6728672	GENE_EXON_8_6728264_6728672	transcript	Os08t0215200-01	protein_coding		c.*7169_*7170insT					4907	,ATTTTTTTTTT	intron_variant	MODIFIER	EXON_8_6734412_6736203	GENE_EXON_8_6734412_6736203	transcript	Os08t0215300-01	protein_coding	2019-04-09	c.*544+185_*544+186insT						,ATTTTTTTTTT	intron_variant	MODIFIER	EXON_8_6736981_6737215	GENE_EXON_8_6736981_6737215	transcript	Os08t0215400-00	protein_coding	2019-01-01
chr08	6737638	indel	19	0.8421	0.7368	0.3158	AATATATATATA	AATATATATA	476	PASS	INDEL;IDV=30;IMF=0.9375;DP=51;VDB=0.0035486;SGB=-1.16562;MQSB=0.729475;MQ0F=0;ICB=0.3;HOB=0.125;AC=3;AN=4;DP4=3,5,27,16;MQ=46;ANN=AATATATATA	downstream_gene_variant	MODIFIER	EXON_8_6728264_6728672	GENE_EXON_8_6728264_6728672	transcript	Os08t0215200-01	protein_coding		c.*7217_*7218delTA					4954	,AATATATATA	intron_variant	MODIFIER	EXON_8_6734412_6736203	GENE_EXON_8_6734412_6736203	transcript	Os08t0215300-01	protein_coding	2019-04-09	c.*545-148_*545-147delTA						,AATATATATA	intron_variant	MODIFIER	EXON_8_6736981_6737215	GENE_EXON_8_6736981_6737215	transcript	Os08t0215400-00	protein_coding	2019-01-01
chr08	6755611	snp	29	0.8276	0.7241	0.8966	G	A	220	PASS	DP=79;VDB=0.696633;SGB=16.4657;RPB=0.187933;MQB=2.47337e-09;MQSB=0.961001;BQB=0.006356;MQ0F=0;ICB=0.3;HOB=0.125;AC=1;AN=4;DP4=28,22,14,12;MQ=48;ANN=A	downstream_gene_variant	MODIFIER	CDS_8_6754864_6755298	GENE_CDS_8_6754864_6755298	transcript	Os08t0215500-00	protein_coding		c.*313G>A					313	,A	intergenic_region	MODIFIER	CDS_8_6754864_6755298-EXON_8_6792260_6792917	GENE_CDS_8_6754864_6755298-GENE_EXON_8_6792260_6792917	intergenic_region	GENE_CDS_8_6754864_6755298-GENE_EXON_8_6792260_6792917			n.6755611G>A
chr08	6863429	snp	12	0.9167	0.8333	0.9167	G	A	193	PASS	DP=37;VDB=0.759427;SGB=6.07412;RPB=0.875747;MQB=0.000410339;MQSB=0.546558;BQB=0.196851;MQ0F=0;ICB=0.3;HOB=0.125;AC=1;AN=4;DP4=22,3,7,4;MQ=48;ANN=A	downstream_gene_variant	MODIFIER	EXON_8_6866467_6866875	GENE_EXON_8_6866467_6866875	transcript	Os08t0216600-01	protein_coding		c.*3297C>T					3038	,A	intergenic_region	MODIFIER	EXON_8_6852674_6852927-EXON_8_6866467_6866875	GENE_EXON_8_6852674_6852927-GENE_EXON_8_6866467_6866875	intergenic_region	GENE_EXON_8_6852674_6852927-GENE_EXON_8_6866467_6866875			n.6863429G>A
chr08	7011444	indel	14	0.8571	0.7857	0.7143	AATG	A	97	PASS	INDEL;IDV=1;IMF=0.0714286;DP=44;VDB=0.443379;SGB=-5.33419;MQSB=0.569783;MQ0F=0;ICB=0.3;HOB=0.125;AC=1;AN=4;DP4=17,16,7,4;MQ=45;ANN=A	intergenic_region	MODIFIER	EXON_8_6942146_6943120-CDS_8_7061134_7062214	GENE_EXON_8_6942146_6943120-GENE_CDS_8_7061134_7062214	intergenic_region	GENE_EXON_8_6942146_6943120-GENE_CDS_8_7061134_7062214			n.7011445_7011447delATG
chr08	7303747	indel	11	0.9091	0.8182	0.8182	CTTTTTTTTT	CTTTTTTTTTT	15.8363	PASS	INDEL;IDV=13;IMF=0.619048;DP=32;VDB=0.495636;SGB=-7.48484;MQSB=0.843281;MQ0F=0;ICB=0.5;HOB=0.5;AC=2;AN=4;DP4=8,6,4,14;MQ=48;ANN=CTTTTTTTTTT	intergenic_region	MODIFIER	CDS_8_7261685_7261972-EXON_8_7325157_7326190	GENE_CDS_8_7261685_7261972-GENE_EXON_8_7325157_7326190	intergenic_region	GENE_CDS_8_7261685_7261972-GENE_EXON_8_7325157_7326190			n.7303756_7303757insT
chr08	7329250	snp	8	1	0.875	0.375	G	C	351	PASS	DP=23;VDB=0.11549;SGB=-0.829483;RPB=0.860708;MQB=0.0479546;MQSB=0.713552;BQB=0.222202;MQ0F=0;ICB=0.3;HOB=0.125;AC=3;AN=4;DP4=0,3,3,17;MQ=44;ANN=C	upstream_gene_variant	MODIFIER	EXON_8_7325157_7326190	GENE_EXON_8_7325157_7326190	transcript	Os08t0220400-01	protein_coding		c.-1565C>G					1496	,C	downstream_gene_variant	MODIFIER	EXON_8_7325507_7326193	GENE_EXON_8_7325507_7326193	transcript	Os08t0220500-00	protein_coding		c.*3057G>C					3057	WARNING_TRANSCRIPT_INCOMPLETE,C	intergenic_region	MODIFIER	EXON_8_7325157_7326190-EXON_8_7339066_7340212	GENE_EXON_8_7325157_7326190-GENE_EXON_8_7339066_7340212	intergenic_region	GENE_EXON_8_7325157_7326190-GENE_EXON_8_7339066_7340212
chr08	7510131	indel	17	0.8824	0.7647	0.8824	TCTGCAATGGGTGCAGGATATTGA	TCTGCAATGGGTGCAGGATATTGAGACCTGCAATGGGTGCAGGATATTGA	220	PASS	INDEL;IDV=14;IMF=0.823529;DP=30;VDB=0.851249;SGB=8.84268;MQSB=0.969497;MQ0F=0;ICB=0.3;HOB=0.125;AC=1;AN=4;DP4=5,10,4,11;MQ=49;ANN=TCTGCAATGGGTGCAGGATATTGAGACCTGCAATGGGTGCAGGATATTGA	frameshift_variant	HIGH	CDS_8_7501641_7501650	GENE_CDS_8_7501641_7501650	transcript	Os08t0223833-00	protein_coding	17/17	c.1514_1515insGACCTGCAATGGGTGCAGGATATTGA	p.Asp505fs	1515/1521	1515/1521	505/506		,TCTGCAATGGGTGCAGGATATTGAGACCTGCAATGGGTGCAGGATATTGA	intragenic_variant	MODIFIER	Os08g0223833	Os08g0223833	gene_variant	Os08g0223833			n.7510154_7510155insGACCTGCAATGGGTGCAGGATATTGA
chr08	7510150	indel	16	0.875	0.75	0.9375	ATTGA	ATTGAGACCTGCAATGGGTGCAGGATTTTGA	216	PASS	INDEL;IDV=1;IMF=0.0625;DP=33;VDB=0.993967;SGB=-6.87069;MQSB=0.656821;MQ0F=0;ICB=0.5;HOB=0.5;AC=2;AN=4;DP4=7,10,5,11;MQ=49;ANN=ATTGAGACCTGCAATGGGTGCAGGATTTTGA	frameshift_variant	HIGH	CDS_8_7501641_7501650	GENE_CDS_8_7501641_7501650	transcript	Os08t0223833-00	protein_coding	17/17	c.1514_1515insGACCTGCAATGGGTGCAGGATTTTGA	p.Asp505fs	1515/1521	1515/1521	505/506		,ATTGAGACCTGCAATGGGTGCAGGATTTTGA	intragenic_variant	MODIFIER	Os08g0223833	Os08g0223833	gene_variant	Os08g0223833			n.7510154_7510155insGACCTGCAATGGGTGCAGGATTTTGA
chr08	7600819	indel	13	0.8462	0.7692	0.3077	CAAAAAAAAAAA	CAAAAAAAAAA	25.9025	PASS	INDEL;IDV=37;IMF=0.925;DP=54;VDB=0.674573;SGB=0.277101;MQSB=0.957157;MQ0F=0;ICB=0.3;HOB=0.125;AC=3;AN=4;DP4=5,2,19,28;MQ=46;ANN=CAAAAAAAAAA	upstream_gene_variant	MODIFIER	EXON_8_7605599_7605767	GENE_EXON_8_7605599_7605767	transcript	Os08t0224800-01	protein_coding		c.-6197delA					4769	,CAAAAAAAAAA	downstream_gene_variant	MODIFIER	EXON_8_7591562_7591819	GENE_EXON_8_7591562_7591819	transcript	Os08t0224700-01	protein_coding		c.*4064delA					3889	,CAAAAAAAAAA	downstream_gene_variant	MODIFIER	EXON_8_7594625_7594814	GENE_EXON_8_7594625_7594814	transcript	Os08t0224700-02	protein_coding
chr08	7618387	indel	10	0.9	0.8	0.3	CAAAAA	CAAAA	208	PASS	INDEL;IDV=25;IMF=0.862069;DP=39;VDB=0.00484136;SGB=-0.195314;MQSB=0.316304;MQ0F=0;ICB=0.3;HOB=0.125;AC=3;AN=4;DP4=2,4,18,15;MQ=46;ANN=CAAAA	5_prime_UTR_variant	MODIFIER	EXON_8_7616789_7617111	GENE_EXON_8_7616789_7617111	transcript	Os08t0225050-01	protein_coding	2019-03-03	c.-1185delA					1185	,CAAAA	upstream_gene_variant	MODIFIER	EXON_8_7612317_7612896	GENE_EXON_8_7612317_7612896	transcript	Os08t0225000-01	protein_coding		c.-3585delT					3550	,CAAAA	intron_variant	MODIFIER	EXON_8_7616789_7617111	GENE_EXON_8_7616789_7617111	transcript	Os08t0225100-00	protein_coding	2019-01-03
chr08	7696948	snp	21	0.8571	0.7619	0.8571	C	T	220	PASS	DP=89;VDB=0.139868;SGB=10.9211;RPB=0.986045;MQB=6.29492e-09;MQSB=0.994325;BQB=0.0355913;MQ0F=0;ICB=0.3;HOB=0.125;AC=1;AN=4;DP4=30,39,9,9;MQ=49;ANN=T	upstream_gene_variant	MODIFIER	EXON_8_7691858_7693642	GENE_EXON_8_7691858_7693642	transcript	Os08t0225900-00	protein_coding		c.-3651G>A					3306	,T	upstream_gene_variant	MODIFIER	EXON_8_7693777_7694865	GENE_EXON_8_7693777_7694865	transcript	Os08t0226000-00	protein_coding		c.-2083G>A					2083	,T	upstream_gene_variant	MODIFIER	CDS_8_7697561_7697932	GENE_CDS_8_7697561_7697932	transcript	Os08t0226050-00	protein_coding
chr08	7722583	indel	13	0.8462	0.7692	0.3846	CGAATCTAATCTTCTCAAGCCGACAGTTTGGCCTCAATAATTAGAATCTAATCTTCTCAAGCCGACAGTTTGGCCTCAATAATTAG	CGAATCTAATCTTCTCAAGCCGACAGTTTGGCCTCAATAATTAG	134	PASS	INDEL;IDV=4;IMF=0.307692;DP=40;VDB=3.34714e-05;SGB=1.94933;MQSB=0.875834;MQ0F=0;ICB=0.3;HOB=0.125;AC=1;AN=4;DP4=26,9,3,2;MQ=49;ANN=CGAATCTAATCTTCTCAAGCCGACAGTTTGGCCTCAATAATTAG	downstream_gene_variant	MODIFIER	EXON_8_7717968_7719211	GENE_EXON_8_7717968_7719211	transcript	Os08t0226400-00	protein_coding		c.*3416_*3457delAATCTAATCTTCTCAAGCCGACAGTTTGGCCTCAATAATTAG					3416	,CGAATCTAATCTTCTCAAGCCGACAGTTTGGCCTCAATAATTAG	intergenic_region	MODIFIER	EXON_8_7717968_7719211-EXON_8_7730270_7730696	GENE_EXON_8_7717968_7719211-GENE_EXON_8_7730270_7730696	intergenic_region	GENE_EXON_8_7717968_7719211-GENE_EXON_8_7730270_7730696			n.7722627_7722668delAATCTAATCTTCTCAAGCCGACAGTTTGGCCTCAATAATTAG
chr08	8035330	snp	21	0.8571	0.7619	0.9048	C	T	220	PASS	DP=81;VDB=0.976216;SGB=11.6141;RPB=0.988943;MQB=0.000608034;MQSB=0.461649;BQB=0.00951391;MQ0F=0;ICB=0.3;HOB=0.125;AC=1;AN=4;DP4=36,24,11,8;MQ=47;ANN=T	intergenic_region	MODIFIER	CDS_8_8022959_8023456-EXON_8_8061317_8063491	GENE_CDS_8_8022959_8023456-GENE_EXON_8_8061317_8063491	intergenic_region	GENE_CDS_8_8022959_8023456-GENE_EXON_8_8061317_8063491			n.8035330C>T
chr08	8205249	snp	43	0.7907	0.7209	0.3023	G	A	180	PASS	DP=86;VDB=0.37989;SGB=-6.87115;RPB=0.834535;MQB=5.13705e-06;MQSB=0.695171;BQB=0.575528;MQ0F=0;ICB=0.3;HOB=0.125;AC=1;AN=4;DP4=44,25,6,10;MQ=42;ANN=A	upstream_gene_variant	MODIFIER	EXON_8_8207064_8207447	GENE_EXON_8_8207064_8207447	transcript	Os08t0235183-00	protein_coding		c.-1848G>A					1815	WARNING_TRANSCRIPT_NO_START_CODON,A	upstream_gene_variant	MODIFIER	CDS_8_8209141_8209497	GENE_CDS_8_8209141_8209497	transcript	Os08t0235266-00	protein_coding		c.-3892G>A					3892	,A	upstream_gene_variant	MODIFIER	CDS_8_8209524_8209994	GENE_CDS_8_8209524_8209994	transcript	Os08t0235333-00	protein_coding
chr08	8332039	indel	20	0.85	0.75	0.3	GTTTTTTTTTT	GTTTTTTTTTTT	55	PASS	INDEL;IDV=26;IMF=0.666667;DP=61;VDB=0.994743;SGB=-1.34187;MQSB=0.990633;MQ0F=0;AC=4;AN=4;DP4=6,10,23,22;MQ=49;ANN=GTTTTTTTTTTT	downstream_gene_variant	MODIFIER	EXON_8_8328017_8328541	GENE_EXON_8_8328017_8328541	transcript	Os08t0237000-01	protein_coding		c.*3019_*3020insT					2809	,GTTTTTTTTTTT	downstream_gene_variant	MODIFIER	EXON_8_8335699_8336027	GENE_EXON_8_8335699_8336027	transcript	Os08t0237100-01	protein_coding		c.*7104_*7105insA					3649	WARNING_TRANSCRIPT_NO_START_CODON,GTTTTTTTTTTT	intergenic_region	MODIFIER	EXON_8_8328017_8328541-EXON_8_8335699_8336027	GENE_EXON_8_8328017_8328541-GENE_EXON_8_8335699_8336027	intergenic_region	GENE_EXON_8_8328017_8328541-GENE_EXON_8_8335699_8336027
chr08	8560757	snp	30	0.8	0.7333	0.9	C	T	220	PASS	DP=49;VDB=0.207375;SGB=17.1588;RPB=0.690479;MQB=2.36885e-05;MQSB=0.895214;BQB=0.0706349;MQ0F=0;ICB=0.3;HOB=0.125;AC=1;AN=4;DP4=16,4,13,14;MQ=47;ANN=T	intergenic_region	MODIFIER	CDS_8_8532733_8532798-EXON_8_8570830_8570990	GENE_CDS_8_8532733_8532798-GENE_EXON_8_8570830_8570990	intergenic_region	GENE_CDS_8_8532733_8532798-GENE_EXON_8_8570830_8570990			n.8560757C>T
chr08	8729384	indel	20	0.85	0.75	0.35	CTTTTTTTTTTT	CTTTTTTTTTT	64	PASS	INDEL;IDV=27;IMF=0.84375;DP=52;VDB=0.934237;SGB=-1.25673;MQSB=0.970084;MQ0F=0;AC=4;AN=4;DP4=3,9,8,32;MQ=49;ANN=CTTTTTTTTTT	intergenic_region	MODIFIER	EXON_8_8703799_8703931-EXON_8_8760402_8760579	GENE_EXON_8_8703799_8703931-GENE_EXON_8_8760402_8760579	intergenic_region	GENE_EXON_8_8703799_8703931-GENE_EXON_8_8760402_8760579			n.8729395delT
chr08	8856906	indel	15	0.8667	0.8	0.3333	GATTATTATTATTATTATTATTATTATTATTATTATTATTATTATTATTATTATTATTATTATTATTATTATTATTATTATTATTAT	GATTATTATTATTATTATTATTATTATTATTATTATTATTATTATTATTATTATTATTATTATTATTATTATTATTATTATTATTATTAT	117	PASS	INDEL;IDV=5;IMF=0.333333;DP=51;VDB=0.347846;SGB=-3.78882;MQSB=0.958123;MQ0F=0;ICB=0.3;HOB=0.125;AC=1;AN=4;DP4=23,22,1,5;MQ=49;ANN=GATTATTATTATTATTATTATTATTATTATTATTATTATTATTATTATTATTATTATTATTATTATTATTATTATTATTATTATTATTAT	downstream_gene_variant	MODIFIER	EXON_8_8850008_8850145	GENE_EXON_8_8850008_8850145	transcript	Os08t0244750-01	protein_coding		c.*4413_*4415dupTAT					4134	,GATTATTATTATTATTATTATTATTATTATTATTATTATTATTATTATTATTATTATTATTATTATTATTATTATTATTATTATTATTAT	intragenic_variant	MODIFIER	Os08g0244800	Os08g0244800	gene_variant	Os08g0244800			n.8856990_8856992dupTAT						,GATTATTATTATTATTATTATTATTATTATTATTATTATTATTATTATTATTATTATTATTATTATTATTATTATTATTATTATTATTAT	non_coding_transcript_exon_variant	MODIFIER	EXON_8_8856335_8858424	GENE_EXON_8_8856335_8858424	transcript	Os08t0244800-01	pseudogene	2019-01-01
chr08	8924207	snp	18	0.8333	0.7778	0.8889	G	A	220	PASS	DP=65;VDB=0.765708;SGB=9.53539;RPB=0.77114;MQB=3.98745e-08;MQSB=0.804021;BQB=0.884196;MQ0F=0;ICB=0.3;HOB=0.125;AC=1;AN=4;DP4=17,31,8,8;MQ=48;ANN=A	stop_gained	HIGH	EXON_8_8922657_8924877	GENE_EXON_8_8922657_8924877	transcript	Os08t0246100-01	protein_coding	2019-02-02	c.1501C>T	p.Arg501*	1571/3121	1501/1704	501/567		,A	intragenic_variant	MODIFIER	Os08g0246100	Os08g0246100	gene_variant	Os08g0246100			n.8924207G>A
chr08	9008376	snp	19	0.8421	0.7368	0.8947	G	A	220	PASS	DP=50;VDB=0.594741;SGB=10.2282;RPB=0.997002;MQB=1.02493e-05;MQSB=0.159735;BQB=0.181068;MQ0F=0;ICB=0.3;HOB=0.125;AC=1;AN=4;DP4=13,17,11,6;MQ=48;ANN=A	downstream_gene_variant	MODIFIER	EXON_8_9001801_9004517	GENE_EXON_8_9001801_9004517	transcript	Os08t0247600-01	protein_coding		c.*5931G>A					3072	,A	intergenic_region	MODIFIER	EXON_8_9001801_9004517-CDS_8_9016956_9019659	GENE_EXON_8_9001801_9004517-GENE_CDS_8_9016956_9019659	intergenic_region	GENE_EXON_8_9001801_9004517-GENE_CDS_8_9016956_9019659			n.9008376G>A
chr08	9196827	indel	12	0.9167	0.8333	0.3333	GGT	GGTTGT	469	PASS	INDEL;IDV=12;IMF=0.923077;DP=25;VDB=0.00715346;SGB=-1.29159;MQSB=0.996677;MQ0F=0;ICB=0.3;HOB=0.125;AC=3;AN=4;DP4=1,4,12,8;MQ=45;ANN=GGTTGT	intron_variant	MODIFIER	EXON_8_9191621_9191754	GENE_EXON_8_9191621_9191754	transcript	Os08t0250700-01	protein_coding	2019-02-03	c.298-3673_298-3672insTGT						,GGTTGT	intragenic_variant	MODIFIER	Os08g0250700	Os08g0250700	gene_variant	Os08g0250700			n.9196829_9196830insTGT
chr08	9212040	indel	9	0.8889	0.8889	0.5556	AAGA	AA	136	PASS	INDEL;IDV=1;IMF=0.111111;DP=59;VDB=0.498852;SGB=1.94933;MQSB=0.973997;MQ0F=0;ICB=0.3;HOB=0.125;AC=1;AN=4;DP4=36,18,2,3;MQ=45;ANN=AA	intergenic_region	MODIFIER	EXON_8_9191621_9191754-EXON_8_9224375_9226203	GENE_EXON_8_9191621_9191754-GENE_EXON_8_9224375_9226203	intergenic_region	GENE_EXON_8_9191621_9191754-GENE_EXON_8_9224375_9226203			n.9212042_9212043delGA
chr08	9659214	snp	13	0.8462	0.7692	1	G	A	216	PASS	DP=45;VDB=0.0985057;SGB=7.4578;RPB=0.999256;MQB=0.627971;MQSB=0.402736;BQB=0.0817395;MQ0F=0;ICB=0.5;HOB=0.5;AC=2;AN=4;DP4=11,20,7,6;MQ=45;ANN=A	intergenic_region	MODIFIER	EXON_8_9646326_9646498-CDS_8_9668279_9668307	GENE_EXON_8_9646326_9646498-GENE_CDS_8_9668279_9668307	intergenic_region	GENE_EXON_8_9646326_9646498-GENE_CDS_8_9668279_9668307			n.9659214G>A
chr08	9713044	snp	23	0.8261	0.7391	0.3913	T	C	476	PASS	DP=91;VDB=0.375324;SGB=3.48283;RPB=0.604127;MQB=0.0133551;MQSB=0.999867;BQB=0.350804;MQ0F=0;ICB=0.3;HOB=0.125;AC=3;AN=4;DP4=10,1,42,37;MQ=41;ANN=C	downstream_gene_variant	MODIFIER	CDS_8_9715268_9715618	GENE_CDS_8_9715268_9715618	transcript	Os08t0259550-00	protein_coding		c.*2224A>G					2224	,C	intergenic_region	MODIFIER	EXON_8_9692697_9693466-CDS_8_9715268_9715618	GENE_EXON_8_9692697_9693466-GENE_CDS_8_9715268_9715618	intergenic_region	GENE_EXON_8_9692697_9693466-GENE_CDS_8_9715268_9715618			n.9713044T>C
chr08	10510519	snp	22	0.8182	0.7273	0.8636	G	A	220	PASS	DP=72;VDB=0.906762;SGB=11.6141;RPB=0.882478;MQB=3.25634e-05;MQSB=0.978799;BQB=0.0777977;MQ0F=0;ICB=0.3;HOB=0.125;AC=1;AN=4;DP4=27,25,8,11;MQ=49;ANN=A	intergenic_region	MODIFIER	EXON_8_10491641_10494280-EXON_8_10534399_10534996	GENE_EXON_8_10491641_10494280-GENE_EXON_8_10534399_10534996	intergenic_region	GENE_EXON_8_10491641_10494280-GENE_EXON_8_10534399_10534996			n.10510519G>A
chr08	10667031	snp	22	0.8182	0.7273	1	G	A	216	PASS	DP=63;VDB=0.441129;SGB=13.6932;RPB=0.813981;MQB=4.71251e-09;MQSB=0.144778;BQB=0.447142;MQ0F=0;ICB=0.5;HOB=0.5;AC=2;AN=4;DP4=16,25,15,7;MQ=48;ANN=A	intergenic_region	MODIFIER	EXON_8_10655519_10658544-CDS_8_10680555_10680836	GENE_EXON_8_10655519_10658544-GENE_CDS_8_10680555_10680836	intergenic_region	GENE_EXON_8_10655519_10658544-GENE_CDS_8_10680555_10680836			n.10667031G>A
chr08	10734578	snp	19	0.8421	0.7368	1	G	A	216	PASS	DP=42;VDB=0.679604;SGB=11.6141;RPB=0.995176;MQB=0.277343;MQSB=0.741916;BQB=0.616589;MQ0F=0;ICB=0.5;HOB=0.5;AC=2;AN=4;DP4=8,12,12,7;MQ=45;ANN=A	intergenic_region	MODIFIER	EXON_8_10723268_10723816-EXON_8_10759593_10759747	GENE_EXON_8_10723268_10723816-GENE_EXON_8_10759593_10759747	intergenic_region	GENE_EXON_8_10723268_10723816-GENE_EXON_8_10759593_10759747			n.10734578G>A
chr08	10815221	snp	29	0.8276	0.7241	1	G	A	216	PASS	DP=46;VDB=0.767291;SGB=18.5451;RPB=0.688035;MQB=4.78661e-06;MQSB=0.961864;BQB=0.947012;MQ0F=0;ICB=0.5;HOB=0.5;AC=2;AN=4;DP4=11,6,16,13;MQ=47;ANN=A	upstream_gene_variant	MODIFIER	EXON_8_10810395_10810694	GENE_EXON_8_10810395_10810694	transcript	Os08t0278900-01	protein_coding		c.-2204C>T					1888	,A	upstream_gene_variant	MODIFIER	CDS_8_10814073_10814708	GENE_CDS_8_10814073_10814708	transcript	Os08t0278933-00	protein_coding		c.-513C>T					513	,A	upstream_gene_variant	MODIFIER	EXON_8_10817993_10818096	GENE_EXON_8_10817993_10818096	transcript	Os08t0278966-00	protein_coding
chr08	10923619	snp	19	0.8421	0.7368	1	G	A	216	PASS	DP=92;VDB=0.095671;SGB=11.6141;RPB=0.520392;MQB=4.51522e-08;MQSB=0.817997;BQB=0.00329825;MQ0F=0;ICB=0.5;HOB=0.5;AC=2;AN=4;DP4=40,33,9,10;MQ=49;ANN=A	upstream_gene_variant	MODIFIER	EXON_8_10925223_10925693	GENE_EXON_8_10925223_10925693	transcript	Os08t0280200-02	protein_coding		c.-1666G>A					1604	,A	intron_variant	MODIFIER	EXON_8_10922470_10922790	GENE_EXON_8_10922470_10922790	transcript	Os08t0280200-01	protein_coding	2019-01-17	c.74-54G>A						,A	intragenic_variant	MODIFIER	Os08g0280200	Os08g0280200	gene_variant	Os08g0280200
chr08	10941202	indel	17	0.8824	0.7647	0.4706	GTTTTTTTTTTTTT	GTTTTTTTTTTTT	21.9112	PASS	INDEL;IDV=23;IMF=0.851852;DP=47;VDB=0.287483;SGB=-1.28611;MQSB=0.972875;MQ0F=0;ICB=0.3;HOB=0.125;AC=3;AN=4;DP4=2,10,20,15;MQ=49;ANN=GTTTTTTTTTTTT	intron_variant	MODIFIER	CDS_8_10938444_10938633	GENE_CDS_8_10938444_10938633	transcript	Os08t0280300-00	protein_coding	2019-01-03	c.191-1813delT						,GTTTTTTTTTTTT	intragenic_variant	MODIFIER	Os08g0280300	Os08g0280300	gene_variant	Os08g0280300			n.10941215delT
chr08	11034779	snp	16	0.875	0.75	1	G	A	216	PASS	DP=71;VDB=0.442372;SGB=9.53539;RPB=0.848388;MQB=1.07784e-07;MQSB=0.465119;BQB=0.967079;MQ0F=0;ICB=0.5;HOB=0.5;AC=2;AN=4;DP4=38,16,8,8;MQ=49;ANN=A	downstream_gene_variant	MODIFIER	CDS_8_11030245_11030871	GENE_CDS_8_11030245_11030871	transcript	Os08t0281500-00	protein_coding		c.*3191G>A					3191	,A	downstream_gene_variant	MODIFIER	EXON_8_11035931_11036131	GENE_EXON_8_11035931_11036131	transcript	Os08t0281600-00	protein_coding		c.*1323C>T					1152	,A	intergenic_region	MODIFIER	CDS_8_11030245_11030871-EXON_8_11035931_11036131	GENE_CDS_8_11030245_11030871-GENE_EXON_8_11035931_11036131	intergenic_region	GENE_CDS_8_11030245_11030871-GENE_EXON_8_11035931_11036131
chr08	11128043	snp	8	1	0.875	1	G	A	169	PASS	DP=50;VDB=0.433664;SGB=4.00342;RPB=0.856919;MQB=5.1068e-05;MQSB=0.911977;BQB=0.817356;MQ0F=0;ICB=0.5;HOB=0.5;AC=2;AN=4;DP4=35,7,6,2;MQ=49;ANN=A	intron_variant	MODIFIER	EXON_8_11126808_11127292	GENE_EXON_8_11126808_11127292	transcript	Os08t0282500-01	protein_coding	2019-02-03	c.1044-568C>T						,A	intragenic_variant	MODIFIER	Os08g0282500	Os08g0282500	gene_variant	Os08g0282500			n.11128043G>A
chr08	11138222	snp	33	0.8182	0.7273	1	G	A	216	PASS	DP=46;VDB=0.140477;SGB=21.3177;RPB=0.232674;MQB=1.13204e-06;MQSB=0.997826;BQB=0.27356;MQ0F=0;ICB=0.5;HOB=0.5;AC=2;AN=4;DP4=7,6,17,16;MQ=47;ANN=A	downstream_gene_variant	MODIFIER	CDS_8_11140742_11140833	GENE_CDS_8_11140742_11140833	transcript	Os08t0282600-00	protein_coding		c.*2520C>T					2520	,A	downstream_gene_variant	MODIFIER	EXON_8_11142234_11142856	GENE_EXON_8_11142234_11142856	transcript	Os08t0282700-01	protein_coding		c.*4307C>T					4012	WARNING_TRANSCRIPT_NO_START_CODON,A	intergenic_region	MODIFIER	EXON_8_11126808_11127292-CDS_8_11140742_11140833	GENE_EXON_8_11126808_11127292-GENE_CDS_8_11140742_11140833	intergenic_region	GENE_EXON_8_11126808_11127292-GENE_CDS_8_11140742_11140833
chr08	11197774	snp	19	0.8421	0.7368	0.3158	T	C	98	PASS	DP=61;VDB=0.00202008;SGB=-4.72185;RPB=0.000404645;MQB=0.586516;MQSB=0.0974488;BQB=0.850441;MQ0F=0;ICB=0.3;HOB=0.125;AC=1;AN=4;DP4=9,41,4,5;MQ=42;ANN=C	downstream_gene_variant	MODIFIER	CDS_8_11201775_11202596	GENE_CDS_8_11201775_11202596	transcript	Os08t0283900-00	protein_coding		c.*4001A>G					4001	,C	intergenic_region	MODIFIER	EXON_8_11178543_11179368-CDS_8_11201775_11202596	GENE_EXON_8_11178543_11179368-GENE_CDS_8_11201775_11202596	intergenic_region	GENE_EXON_8_11178543_11179368-GENE_CDS_8_11201775_11202596			n.11197774T>C
chr08	11256792	snp	30	0.8	0.7333	1	G	A	216	PASS	DP=50;VDB=0.972635;SGB=19.2382;RPB=0.968331;MQB=1.39943e-05;MQSB=0.889763;BQB=0.894251;MQ0F=0;ICB=0.5;HOB=0.5;AC=2;AN=4;DP4=8,8,15,15;MQ=47;ANN=A	upstream_gene_variant	MODIFIER	CDS_8_11254764_11255021	GENE_CDS_8_11254764_11255021	transcript	Os08t0284800-00	protein_coding		c.-1771C>T					1771	,A	downstream_gene_variant	MODIFIER	CDS_8_11258610_11259099	GENE_CDS_8_11258610_11259099	transcript	Os08t0285100-00	protein_coding		c.*1818C>T					1818	,A	intergenic_region	MODIFIER	CDS_8_11254764_11255021-CDS_8_11258610_11259099	GENE_CDS_8_11254764_11255021-GENE_CDS_8_11258610_11259099	intergenic_region	GENE_CDS_8_11254764_11255021-GENE_CDS_8_11258610_11259099
chr08	11297856	snp	23	0.8261	0.7391	1	G	A	216	PASS	DP=41;VDB=0.145215;SGB=14.3863;RPB=0.879769;MQB=0.0306433;MQSB=0.899428;BQB=0.356438;MQ0F=0;ICB=0.5;HOB=0.5;AC=2;AN=4;DP4=9,8,10,13;MQ=46;ANN=A	intergenic_region	MODIFIER	EXON_8_11274674_11275337-CDS_8_11310539_11311455	GENE_EXON_8_11274674_11275337-GENE_CDS_8_11310539_11311455	intergenic_region	GENE_EXON_8_11274674_11275337-GENE_CDS_8_11310539_11311455			n.11297856G>A
chr08	11325073	indel	11	0.9091	0.8182	0.3636	GAAAAAAAA	GAAAAAAAAA	89	PASS	INDEL;IDV=59;IMF=0.842857;DP=81;VDB=0.997044;SGB=6.01;MQSB=0.987173;MQ0F=0;ICB=0.3;HOB=0.125;AC=3;AN=4;DP4=8,6,34,33;MQ=49;ANN=GAAAAAAAAA	downstream_gene_variant	MODIFIER	EXON_8_11321679_11323563	GENE_EXON_8_11321679_11323563	transcript	Os08t0286500-01	protein_coding		c.*1645_*1646insA					1519	,GAAAAAAAAA	intergenic_region	MODIFIER	EXON_8_11321679_11323563-EXON_8_11374384_11374514	GENE_EXON_8_11321679_11323563-GENE_EXON_8_11374384_11374514	intergenic_region	GENE_EXON_8_11321679_11323563-GENE_EXON_8_11374384_11374514			n.11325081_11325082insA
chr08	11368766	snp	25	0.84	0.76	1	G	A	216	PASS	DP=78;VDB=0.722962;SGB=15.7726;RPB=0.852144;MQB=1.02302e-10;MQSB=0.0917986;BQB=4.06917e-06;MQ0F=0;ICB=0.5;HOB=0.5;AC=2;AN=4;DP4=31,21,8,17;MQ=48;ANN=A	intergenic_region	MODIFIER	EXON_8_11321679_11323563-EXON_8_11374384_11374514	GENE_EXON_8_11321679_11323563-GENE_EXON_8_11374384_11374514	intergenic_region	GENE_EXON_8_11321679_11323563-GENE_EXON_8_11374384_11374514			n.11368766G>A
chr08	11398046	indel	8	1	0.875	0.75	GAGCTCGTTATCAAATCTAAGAAGCTCGTTATCAAATCTAAGAAGC	GAGCTCGTTATCAAATCTAAGAAGCTCGTTATCAAATCTAAGAAGCTCGTTATCAAATCTAAGAAGC	178	PASS	INDEL;IDV=4;IMF=0.5;DP=38;VDB=0.0219778;SGB=-4.41269;MQSB=0.96607;MQ0F=0;ICB=0.3;HOB=0.125;AC=1;AN=4;DP4=14,16,5,3;MQ=49;ANN=GAGCTCGTTATCAAATCTAAGAAGCTCGTTATCAAATCTAAGAAGCTCGTTATCAAATCTAAGAAGC	downstream_gene_variant	MODIFIER	CDS_8_11396412_11396807	GENE_CDS_8_11396412_11396807	transcript	Os08t0287700-00	protein_coding		c.*1284_*1285insTCGTTATCAAATCTAAGAAGC					1285	,GAGCTCGTTATCAAATCTAAGAAGCTCGTTATCAAATCTAAGAAGCTCGTTATCAAATCTAAGAAGC	downstream_gene_variant	MODIFIER	EXON_8_11399711_11400111	GENE_EXON_8_11399711_11400111	transcript	Os08t0287800-00	protein_coding		c.*2004_*2005insGCTTCTTAGATTTGATAACGA					1619	,GAGCTCGTTATCAAATCTAAGAAGCTCGTTATCAAATCTAAGAAGCTCGTTATCAAATCTAAGAAGC	intergenic_region	MODIFIER	CDS_8_11396412_11396807-EXON_8_11399711_11400111	GENE_CDS_8_11396412_11396807-GENE_EXON_8_11399711_11400111	intergenic_region	GENE_CDS_8_11396412_11396807-GENE_EXON_8_11399711_11400111
chr08	11398079	indel	12	0.9167	0.8333	0.5	AAATCTAAGAAGC	AAATCTAAGAAGCTCGTTATCTAATCTAAGAAGC	169	PASS	INDEL;IDV=1;IMF=0.0833333;DP=32;VDB=0.99999;SGB=2.63044;MQSB=0.8377;MQ0F=0;ICB=0.3;HOB=0.125;AC=1;AN=4;DP4=7,19,4,2;MQ=49;ANN=AAATCTAAGAAGCTCGTTATCTAATCTAAGAAGC	downstream_gene_variant	MODIFIER	CDS_8_11396412_11396807	GENE_CDS_8_11396412_11396807	transcript	Os08t0287700-00	protein_coding		c.*1284_*1285insTCGTTATCTAATCTAAGAAGC					1285	,AAATCTAAGAAGCTCGTTATCTAATCTAAGAAGC	downstream_gene_variant	MODIFIER	EXON_8_11399711_11400111	GENE_EXON_8_11399711_11400111	transcript	Os08t0287800-00	protein_coding		c.*2004_*2005insGCTTCTTAGATTAGATAACGA					1619	,AAATCTAAGAAGCTCGTTATCTAATCTAAGAAGC	intergenic_region	MODIFIER	CDS_8_11396412_11396807-EXON_8_11399711_11400111	GENE_CDS_8_11396412_11396807-GENE_EXON_8_11399711_11400111	intergenic_region	GENE_CDS_8_11396412_11396807-GENE_EXON_8_11399711_11400111
chr08	11414725	snp	19	0.8421	0.7368	1	G	A	216	PASS	DP=67;VDB=0.477265;SGB=11.6141;RPB=0.827158;MQB=7.51859e-06;MQSB=0.389709;BQB=0.412262;MQ0F=0;ICB=0.5;HOB=0.5;AC=2;AN=4;DP4=25,22,9,10;MQ=48;ANN=A	downstream_gene_variant	MODIFIER	EXON_8_11404746_11404966	GENE_EXON_8_11404746_11404966	transcript	Os08t0288000-01	protein_coding		c.*5048G>A					4921	WARNING_TRANSCRIPT_NO_START_CODON,A	downstream_gene_variant	MODIFIER	EXON_8_11407705_11409808	GENE_EXON_8_11407705_11409808	transcript	Os08t0288000-02	protein_coding		c.*5048G>A					4917	WARNING_TRANSCRIPT_NO_START_CODON,A	intergenic_region	MODIFIER	Os08g0288000-EXON_8_11437989_11438288	Os08g0288000-GENE_EXON_8_11437989_11438288	intergenic_region	Os08g0288000-GENE_EXON_8_11437989_11438288
chr08	11618961	snp	34	0.8235	0.7353	1	G	A	216	PASS	DP=49;VDB=0.509098;SGB=22.0108;RPB=0.575832;MQB=1.99002e-05;MQSB=0.721564;BQB=0.109947;MQ0F=0;ICB=0.5;HOB=0.5;AC=2;AN=4;DP4=3,9,14,20;MQ=47;ANN=A	intergenic_region	MODIFIER	EXON_8_11607393_11608252-EXON_8_11629289_11630543	GENE_EXON_8_11607393_11608252-GENE_EXON_8_11629289_11630543	intergenic_region	GENE_EXON_8_11607393_11608252-GENE_EXON_8_11629289_11630543			n.11618961G>A
chr08	11944533	snp	18	0.8333	0.7778	1	G	A	216	PASS	DP=64;VDB=0.450154;SGB=10.9211;RPB=0.855693;MQB=6.46319e-09;MQSB=0.898585;BQB=0.1928;MQ0F=0;ICB=0.5;HOB=0.5;AC=2;AN=4;DP4=16,28,8,10;MQ=48;ANN=A	intergenic_region	MODIFIER	CDS_8_11926922_11927380-EXON_8_11956662_11957017	GENE_CDS_8_11926922_11927380-GENE_EXON_8_11956662_11957017	intergenic_region	GENE_CDS_8_11926922_11927380-GENE_EXON_8_11956662_11957017			n.11944533G>A
chr08	12051702	snp	31	0.8065	0.7419	1	G	A	216	PASS	DP=56;VDB=0.650063;SGB=19.9314;RPB=0.961589;MQB=1.2999e-08;MQSB=0.676128;BQB=0.9725;MQ0F=0;ICB=0.5;HOB=0.5;AC=2;AN=4;DP4=9,14,16,15;MQ=47;ANN=A	intergenic_region	MODIFIER	EXON_8_12043364_12045832-CDS_8_12059741_12059959	GENE_EXON_8_12043364_12045832-GENE_CDS_8_12059741_12059959	intergenic_region	GENE_EXON_8_12043364_12045832-GENE_CDS_8_12059741_12059959			n.12051702G>A
chr08	12156926	indel	19	0.8421	0.7368	0.3158	ATTTTTTTTTTT	ATTTTTTTTTT	54	PASS	INDEL;IDV=19;IMF=0.826087;DP=42;VDB=0.841454;SGB=-1.35676;MQSB=0.275959;MQ0F=0;AC=4;AN=4;DP4=4,6,19,13;MQ=46;ANN=ATTTTTTTTTT	intergenic_region	MODIFIER	EXON_8_12143256_12147576-EXON_8_12170867_12170999	GENE_EXON_8_12143256_12147576-GENE_EXON_8_12170867_12170999	intergenic_region	GENE_EXON_8_12143256_12147576-GENE_EXON_8_12170867_12170999			n.12156937delT
chr08	12175170	snp	25	0.84	0.76	1	G	A	216	PASS	DP=68;VDB=0.271069;SGB=15.7726;RPB=0.538314;MQB=5.66993e-09;MQSB=0.965826;BQB=0.00637347;MQ0F=0;ICB=0.5;HOB=0.5;AC=2;AN=4;DP4=22,21,12,13;MQ=48;ANN=A	splice_donor_variant&intron_variant	HIGH	EXON_8_12170867_12170999	GENE_EXON_8_12170867_12170999	transcript	Os08t0299000-01	protein_coding	2019-06-07	c.575+1G>A						,A	splice_donor_variant&intron_variant	HIGH	EXON_8_12170902_12170999	GENE_EXON_8_12170902_12170999	transcript	Os08t0299000-02	protein_coding	2019-06-07	c.575+1G>A						,A	intragenic_variant	MODIFIER	Os08g0299000	Os08g0299000	gene_variant	Os08g0299000
chr08	12178308	snp	9	0.8889	0.8889	1	T	A	184	PASS	DP=45;VDB=0.391945;SGB=4.69269;RPB=0.120508;MQB=0.003343;MQSB=0.993421;BQB=0.395527;MQ0F=0;ICB=0.5;HOB=0.5;AC=2;AN=4;DP4=20,16,6,3;MQ=49;ANN=A	downstream_gene_variant	MODIFIER	EXON_8_12170867_12170999	GENE_EXON_8_12170867_12170999	transcript	Os08t0299000-01	protein_coding		c.*1438T>A					1235	,A	downstream_gene_variant	MODIFIER	EXON_8_12170902_12170999	GENE_EXON_8_12170902_12170999	transcript	Os08t0299000-02	protein_coding		c.*1438T>A					947	,A	intergenic_region	MODIFIER	Os08g0299000-EXON_8_12248319_12249365	Os08g0299000-GENE_EXON_8_12248319_12249365	intergenic_region	Os08g0299000-GENE_EXON_8_12248319_12249365
chr08	12236862	indel	31	0.8065	0.7419	0.3548	ATTTT	ATTTTT	82	PASS	INDEL;IDV=11;IMF=0.354839;DP=51;VDB=0.772795;SGB=6.07412;MQSB=0.0516582;MQ0F=0;ICB=0.3;HOB=0.125;AC=1;AN=4;DP4=25,15,4,7;MQ=40;ANN=ATTTTT	intergenic_region	MODIFIER	Os08g0299000-EXON_8_12248319_12249365	Os08g0299000-GENE_EXON_8_12248319_12249365	intergenic_region	Os08g0299000-GENE_EXON_8_12248319_12249365			n.12236866_12236867insT
chr08	12238142	snp	31	0.8065	0.7419	0.3871	A	G	185	PASS	DP=47;VDB=0.200231;SGB=6.76576;RPB=0.225446;MQB=0.355405;MQSB=0.813455;BQB=0.984785;MQ0F=0;ICB=0.3;HOB=0.125;AC=1;AN=4;DP4=21,13,5,7;MQ=46;ANN=G	intergenic_region	MODIFIER	Os08g0299000-EXON_8_12248319_12249365	Os08g0299000-GENE_EXON_8_12248319_12249365	intergenic_region	Os08g0299000-GENE_EXON_8_12248319_12249365			n.12238142A>G
chr08	12238320	snp	50	0.8	0.72	0.48	C	A	221	PASS	DP=71;VDB=0.017839;SGB=15.0794;RPB=0.783124;MQB=9.55621e-05;MQSB=0.428296;BQB=0.832887;MQ0F=0;ICB=0.3;HOB=0.125;AC=1;AN=4;DP4=20,25,15,9;MQ=47;ANN=A	intergenic_region	MODIFIER	Os08g0299000-EXON_8_12248319_12249365	Os08g0299000-GENE_EXON_8_12248319_12249365	intergenic_region	Os08g0299000-GENE_EXON_8_12248319_12249365			n.12238320C>A
chr08	12238413	snp	37	0.8108	0.7297	0.4324	G	A	463	PASS	DP=51;VDB=0.954537;SGB=-11.7809;RPB=0.968866;MQB=0.156917;MQSB=0.486686;BQB=0.971477;MQ0F=0;ICB=0.3;HOB=0.125;AC=3;AN=4;DP4=6,10,20,12;MQ=44;ANN=A	intergenic_region	MODIFIER	Os08g0299000-EXON_8_12248319_12249365	Os08g0299000-GENE_EXON_8_12248319_12249365	intergenic_region	Os08g0299000-GENE_EXON_8_12248319_12249365			n.12238413G>A
chr08	12239695	snp	33	0.8182	0.7273	0.3333	G	A	120	PASS	DP=59;VDB=0.523536;SGB=6.07412;RPB=0.524393;MQB=0.000273797;MQSB=0.309248;BQB=0.90699;MQ0F=0;ICB=0.3;HOB=0.125;AC=1;AN=4;DP4=27,17,1,10;MQ=44;ANN=A	intergenic_region	MODIFIER	Os08g0299000-EXON_8_12248319_12249365	Os08g0299000-GENE_EXON_8_12248319_12249365	intergenic_region	Os08g0299000-GENE_EXON_8_12248319_12249365			n.12239695G>A
chr08	12242571	snp	34	0.8235	0.7353	0.3529	A	G	174	PASS	DP=55;VDB=0.126318;SGB=6.76576;RPB=0.748609;MQB=1.49742e-06;MQSB=0.332479;BQB=0.792789;MQ0F=0;ICB=0.3;HOB=0.125;AC=1;AN=4;DP4=13,25,8,4;MQ=48;ANN=G	intergenic_region	MODIFIER	Os08g0299000-EXON_8_12248319_12249365	Os08g0299000-GENE_EXON_8_12248319_12249365	intergenic_region	Os08g0299000-GENE_EXON_8_12248319_12249365			n.12242571A>G
chr08	12501450	snp	22	0.8182	0.7273	1	G	A	216	PASS	DP=39;VDB=0.961799;SGB=13.6932;RPB=0.630244;MQB=0.894144;MQSB=0.902424;BQB=0.972416;MQ0F=0;ICB=0.5;HOB=0.5;AC=2;AN=4;DP4=5,11,15,7;MQ=45;ANN=A	intergenic_region	MODIFIER	EXON_8_12457704_12458508-CDS_8_12661517_12662930	GENE_EXON_8_12457704_12458508-GENE_CDS_8_12661517_12662930	intergenic_region	GENE_EXON_8_12457704_12458508-GENE_CDS_8_12661517_12662930			n.12501450G>A
chr08	12516111	snp	25	0.84	0.76	1	G	A	216	PASS	DP=52;VDB=0.696565;SGB=15.7726;RPB=0.964206;MQB=1.83255e-06;MQSB=0.0838665;BQB=0.930345;MQ0F=0;ICB=0.5;HOB=0.5;AC=2;AN=4;DP4=20,4,12,13;MQ=43;ANN=A	intergenic_region	MODIFIER	EXON_8_12457704_12458508-CDS_8_12661517_12662930	GENE_EXON_8_12457704_12458508-GENE_CDS_8_12661517_12662930	intergenic_region	GENE_EXON_8_12457704_12458508-GENE_CDS_8_12661517_12662930			n.12516111G>A
chr08	12577731	snp	40	0.8	0.725	0.3	T	C	113	PASS	DP=66;VDB=0.234872;SGB=6.76576;RPB=0.689503;MQB=4.37124e-05;MQSB=0.149927;BQB=0.659146;MQ0F=0;ICB=0.3;HOB=0.125;AC=1;AN=4;DP4=31,22,11,1;MQ=48;ANN=C	intergenic_region	MODIFIER	EXON_8_12457704_12458508-CDS_8_12661517_12662930	GENE_EXON_8_12457704_12458508-GENE_CDS_8_12661517_12662930	intergenic_region	GENE_EXON_8_12457704_12458508-GENE_CDS_8_12661517_12662930			n.12577731T>C
chr08	12578135	snp	36	0.8056	0.7222	0.3056	T	C	152	PASS	DP=61;VDB=0.0120951;SGB=6.07412;RPB=0.0125786;MQB=0.755233;MQSB=0.609408;BQB=0.808522;MQ0F=0;ICB=0.3;HOB=0.125;AC=1;AN=4;DP4=28,20,7,4;MQ=41;ANN=C	intergenic_region	MODIFIER	EXON_8_12457704_12458508-CDS_8_12661517_12662930	GENE_EXON_8_12457704_12458508-GENE_CDS_8_12661517_12662930	intergenic_region	GENE_EXON_8_12457704_12458508-GENE_CDS_8_12661517_12662930			n.12578135T>C
chr08	12578457	snp	23	0.8261	0.7391	0.3043	T	C	476	PASS	DP=38;VDB=0.026247;SGB=-1.3772;RPB=0.00177978;MQB=0.78455;MQSB=0.999031;BQB=0.653405;MQ0F=0;ICB=0.3;HOB=0.125;AC=3;AN=4;DP4=0,7,17,14;MQ=44;ANN=C	intergenic_region	MODIFIER	EXON_8_12457704_12458508-CDS_8_12661517_12662930	GENE_EXON_8_12457704_12458508-GENE_CDS_8_12661517_12662930	intergenic_region	GENE_EXON_8_12457704_12458508-GENE_CDS_8_12661517_12662930			n.12578457T>C
chr08	12766478	snp	20	0.85	0.75	1	G	A	216	PASS	DP=46;VDB=0.171326;SGB=12.3071;RPB=0.953021;MQB=0.450397;MQSB=0.71129;BQB=0.195799;MQ0F=0;ICB=0.5;HOB=0.5;AC=2;AN=4;DP4=10,16,9,11;MQ=43;ANN=A	intergenic_region	MODIFIER	Os08g0305300-EXON_8_12831054_12831967	Os08g0305300-GENE_EXON_8_12831054_12831967	intergenic_region	Os08g0305300-GENE_EXON_8_12831054_12831967			n.12766478G>A
chr08	12771022	snp	17	0.8824	0.7647	1	G	A	216	PASS	DP=62;VDB=0.154766;SGB=10.2282;RPB=0.169008;MQB=6.94084e-07;MQSB=0.114303;BQB=0.00412703;MQ0F=0;ICB=0.5;HOB=0.5;AC=2;AN=4;DP4=30,15,6,11;MQ=49;ANN=A	intergenic_region	MODIFIER	Os08g0305300-EXON_8_12831054_12831967	Os08g0305300-GENE_EXON_8_12831054_12831967	intergenic_region	Os08g0305300-GENE_EXON_8_12831054_12831967			n.12771022G>A
chr08	13009286	snp	11	0.9091	0.8182	1	G	A	216	PASS	DP=31;VDB=0.197389;SGB=6.07412;RPB=0.146177;MQB=0.735158;MQSB=0.782845;BQB=0.352032;MQ0F=0;ICB=0.5;HOB=0.5;AC=2;AN=4;DP4=1,19,7,4;MQ=44;ANN=A	upstream_gene_variant	MODIFIER	EXON_8_13000764_13001128	GENE_EXON_8_13000764_13001128	transcript	Os08t0308700-00	protein_coding		c.-3812C>T					3709	,A	downstream_gene_variant	MODIFIER	CDS_8_13003547_13003790	GENE_CDS_8_13003547_13003790	transcript	Os08t0309001-00	protein_coding		c.*4530G>A					4530	,A	intergenic_region	MODIFIER	EXON_8_13000764_13001128-EXON_8_13028145_13028592	GENE_EXON_8_13000764_13001128-GENE_EXON_8_13028145_13028592	intergenic_region	GENE_EXON_8_13000764_13001128-GENE_EXON_8_13028145_13028592
chr08	13140496	indel	20	0.85	0.75	0.3	CTTTTTTTT	CTTTTTTT	111	PASS	INDEL;IDV=21;IMF=0.875;DP=44;VDB=0.767295;SGB=-1.3601;MQSB=0.926426;MQ0F=0;ICB=0.3;HOB=0.125;AC=3;AN=4;DP4=5,4,20,15;MQ=49;ANN=CTTTTTTT	intergenic_region	MODIFIER	CDS_8_13123516_13123649-EXON_8_13359083_13359324	GENE_CDS_8_13123516_13123649-GENE_EXON_8_13359083_13359324	intergenic_region	GENE_CDS_8_13123516_13123649-GENE_EXON_8_13359083_13359324			n.13140504delT
chr08	13282650	indel	13	0.8462	0.7692	0.6923	CTTTTTTTTTT	CTTTTTTTTTTT	33.3199	PASS	INDEL;IDV=12;IMF=0.923077;DP=26;VDB=0.0347661;SGB=-6.87123;MQSB=0.983927;MQ0F=0;ICB=0.3;HOB=0.125;AC=3;AN=4;DP4=3,7,9,7;MQ=46;ANN=CTTTTTTTTTTT	intergenic_region	MODIFIER	CDS_8_13123516_13123649-EXON_8_13359083_13359324	GENE_CDS_8_13123516_13123649-GENE_EXON_8_13359083_13359324	intergenic_region	GENE_CDS_8_13123516_13123649-GENE_EXON_8_13359083_13359324			n.13282660_13282661insT
chr08	13396686	snp	17	0.8824	0.7647	1	G	A	216	PASS	DP=93;VDB=0.845711;SGB=10.2282;RPB=0.12703;MQB=1.23664e-09;MQSB=0.776387;BQB=0.338756;MQ0F=0;ICB=0.5;HOB=0.5;AC=2;AN=4;DP4=33,41,10,7;MQ=49;ANN=A	upstream_gene_variant	MODIFIER	CDS_8_13391124_13391205	GENE_CDS_8_13391124_13391205	transcript	Os08t0313401-00	protein_coding		c.-4488C>T					4488	,A	downstream_gene_variant	MODIFIER	CDS_8_13399565_13399787	GENE_CDS_8_13399565_13399787	transcript	Os08t0314400-00	protein_coding		c.*2879C>T					2879	,A	intron_variant	MODIFIER	EXON_8_13392644_13392917	GENE_EXON_8_13392644_13392917	transcript	Os08t0313600-00	protein_coding	2019-02-04
chr08	13439075	snp	25	0.84	0.76	1	G	A	216	PASS	DP=47;VDB=0.766518;SGB=15.7726;RPB=0.21693;MQB=2.17949e-06;MQSB=0.931563;BQB=0.762989;MQ0F=0;ICB=0.5;HOB=0.5;AC=2;AN=4;DP4=10,12,10,15;MQ=47;ANN=A	intergenic_region	MODIFIER	CDS_8_13410440_13410823-EXON_8_13471744_13472216	GENE_CDS_8_13410440_13410823-GENE_EXON_8_13471744_13472216	intergenic_region	GENE_CDS_8_13410440_13410823-GENE_EXON_8_13471744_13472216			n.13439075G>A
chr08	13470794	snp	23	0.8261	0.7391	1	G	A	216	PASS	DP=78;VDB=0.762282;SGB=14.3863;RPB=0.772918;MQB=3.33301e-08;MQSB=0.0341242;BQB=0.00587697;MQ0F=0;ICB=0.5;HOB=0.5;AC=2;AN=4;DP4=19,36,19,4;MQ=48;ANN=A	upstream_gene_variant	MODIFIER	EXON_8_13471744_13472216	GENE_EXON_8_13471744_13472216	transcript	Os08t0314800-01	protein_coding		c.-1146G>A					950	,A	upstream_gene_variant	MODIFIER	EXON_8_13471775_13472216	GENE_EXON_8_13471775_13472216	transcript	Os08t0314800-02	protein_coding		c.-1146G>A					981	,A	upstream_gene_variant	MODIFIER	EXON_8_13473541_13473821	GENE_EXON_8_13473541_13473821	transcript	Os08t0314800-03	protein_coding
chr08	13622776	indel	17	0.8824	0.7647	0.4118	CTTTTTTTTTTTT	CTTTTTTTTTTTTT	30.8751	PASS	INDEL;IDV=17;IMF=0.653846;DP=45;VDB=0.735914;SGB=-1.31703;MQSB=0.760821;MQ0F=0;ICB=0.3;HOB=0.125;AC=3;AN=4;DP4=6,6,18,15;MQ=49;ANN=CTTTTTTTTTTTTT	upstream_gene_variant	MODIFIER	CDS_8_13619147_13619542	GENE_CDS_8_13619147_13619542	transcript	Os08t0317566-00	protein_coding		c.-2103_-2102insA					2103	,CTTTTTTTTTTTTT	intergenic_region	MODIFIER	CDS_8_13619147_13619542-CDS_8_13731406_13731654	GENE_CDS_8_13619147_13619542-GENE_CDS_8_13731406_13731654	intergenic_region	GENE_CDS_8_13619147_13619542-GENE_CDS_8_13731406_13731654			n.13622788_13622789insT
chr08	13657406	indel	10	0.9	0.8	0.6	TGGGGGGGG	TGGGGGGGGGG	206	PASS	INDEL;IDV=14;IMF=0.823529;DP=27;VDB=0.758446;SGB=-7.79183;MQSB=0.989459;MQ0F=0;ICB=0.3;HOB=0.125;AC=3;AN=4;DP4=5,3,8,11;MQ=48;ANN=TGGGGGGGGGG	intergenic_region	MODIFIER	CDS_8_13619147_13619542-CDS_8_13731406_13731654	GENE_CDS_8_13619147_13619542-GENE_CDS_8_13731406_13731654	intergenic_region	GENE_CDS_8_13619147_13619542-GENE_CDS_8_13731406_13731654			n.13657414_13657415insGG
chr08	13663225	snp	25	0.84	0.76	1	G	A	216	PASS	DP=57;VDB=0.97601;SGB=15.7726;RPB=0.997385;MQB=1.63435e-06;MQSB=0.983169;BQB=0.41032;MQ0F=0;ICB=0.5;HOB=0.5;AC=2;AN=4;DP4=13,19,13,12;MQ=48;ANN=A	intergenic_region	MODIFIER	CDS_8_13619147_13619542-CDS_8_13731406_13731654	GENE_CDS_8_13619147_13619542-GENE_CDS_8_13731406_13731654	intergenic_region	GENE_CDS_8_13619147_13619542-GENE_CDS_8_13731406_13731654			n.13663225G>A
chr08	14134365	snp	28	0.8214	0.75	1	A	G	216	PASS	DP=97;VDB=0.727313;SGB=17.852;RPB=0.873581;MQB=9.98508e-12;MQSB=0.917005;BQB=0.906401;MQ0F=0;ICB=0.5;HOB=0.5;AC=2;AN=4;DP4=40,28,13,15;MQ=48;ANN=G	intergenic_region	MODIFIER	CDS_8_14117415_14117560-EXON_8_14157905_14158861	GENE_CDS_8_14117415_14117560-GENE_EXON_8_14157905_14158861	intergenic_region	GENE_CDS_8_14117415_14117560-GENE_EXON_8_14157905_14158861			n.14134365A>G
chr08	14304796	snp	19	0.8421	0.7368	1	G	A	216	PASS	DP=30;VDB=0.721956;SGB=11.6141;RPB=0.638766;MQB=0.0468027;MQSB=0.0892473;BQB=0.949242;MQ0F=0;ICB=0.5;HOB=0.5;AC=2;AN=4;DP4=9,2,6,13;MQ=43;ANN=A	intergenic_region	MODIFIER	CDS_8_14288772_14289215-EXON_8_14319949_14320752	GENE_CDS_8_14288772_14289215-GENE_EXON_8_14319949_14320752	intergenic_region	GENE_CDS_8_14288772_14289215-GENE_EXON_8_14319949_14320752			n.14304796G>A
chr08	14324365	snp	18	0.8333	0.7778	1	G	A	216	PASS	DP=76;VDB=0.801855;SGB=10.9211;RPB=0.996754;MQB=2.78153e-08;MQSB=0.767512;BQB=0.22612;MQ0F=0;ICB=0.5;HOB=0.5;AC=2;AN=4;DP4=32,25,8,10;MQ=49;ANN=A	upstream_gene_variant	MODIFIER	CDS_8_14328555_14328992	GENE_CDS_8_14328555_14328992	transcript	Os08t0326200-00	protein_coding		c.-4190G>A					4190	,A	downstream_gene_variant	MODIFIER	EXON_8_14319949_14320752	GENE_EXON_8_14319949_14320752	transcript	Os08t0326000-01	protein_coding		c.*3638G>A					3613	,A	downstream_gene_variant	MODIFIER	EXON_8_14325350_14326525	GENE_EXON_8_14325350_14326525	transcript	Os08t0326100-01	protein_coding
chr08	14484528	snp	30	0.8	0.7333	1	G	A	216	PASS	DP=61;VDB=0.342935;SGB=19.2382;RPB=0.983803;MQB=7.98337e-08;MQSB=0.962412;BQB=0.870932;MQ0F=0;ICB=0.5;HOB=0.5;AC=2;AN=4;DP4=10,16,12,18;MQ=47;ANN=A	upstream_gene_variant	MODIFIER	EXON_8_14480567_14481133	GENE_EXON_8_14480567_14481133	transcript	Os08t0328350-00	pseudogene		n.-3395C>T					3395	,A	upstream_gene_variant	MODIFIER	CDS_8_14483457_14483981	GENE_CDS_8_14483457_14483981	transcript	Os08t0328400-00	protein_coding		c.-547C>T					547	,A	downstream_gene_variant	MODIFIER	EXON_8_14475916_14476306	GENE_EXON_8_14475916_14476306	transcript	Os08t0328300-01	protein_coding
chr08	14489859	indel	25	0.84	0.76	0.8	TGGG	TGG	169	PASS	INDEL;IDV=2;IMF=0.08;DP=68;VDB=0.383815;SGB=12.3071;MQSB=0.395497;MQ0F=0;ICB=0.3;HOB=0.125;AC=1;AN=4;DP4=23,25,10,10;MQ=46;ANN=TGG	upstream_gene_variant	MODIFIER	CDS_8_14487703_14488140	GENE_CDS_8_14487703_14488140	transcript	Os08t0328500-00	protein_coding		c.-1722delC					1722	,TGG	upstream_gene_variant	MODIFIER	CDS_8_14488235_14489182	GENE_CDS_8_14488235_14489182	transcript	Os08t0328550-00	protein_coding		c.-680delC					680	,TGG	downstream_gene_variant	MODIFIER	EXON_8_14491844_14492143	GENE_EXON_8_14491844_14492143	transcript	Os08t0328600-01	protein_coding
chr08	14610114	indel	23	0.8261	0.7391	0.3478	AG	AGTG	72	PASS	INDEL;IDV=1;IMF=0.0434783;DP=45;VDB=0.387131;SGB=-4.71804;MQSB=0.974452;MQ0F=0;ICB=0.3;HOB=0.125;AC=1;AN=4;DP4=19,17,5,4;MQ=49;ANN=AGTG	upstream_gene_variant	MODIFIER	EXON_8_14607647_14607900	GENE_EXON_8_14607647_14607900	transcript	Os08t0331000-01	protein_coding		c.-1925_-1924insCA					1894	WARNING_TRANSCRIPT_NO_START_CODON,AGTG	downstream_gene_variant	MODIFIER	EXON_8_14608718_14609383	GENE_EXON_8_14608718_14609383	transcript	Os08t0331100-00	protein_coding		c.*732_*733insTG					733	WARNING_TRANSCRIPT_NO_START_CODON,AGTG	intergenic_region	MODIFIER	EXON_8_14608718_14609383-EXON_8_14663398_14663764	GENE_EXON_8_14608718_14609383-GENE_EXON_8_14663398_14663764	intergenic_region	GENE_EXON_8_14608718_14609383-GENE_EXON_8_14663398_14663764
chr08	14735871	indel	12	0.9167	0.8333	0.3333	TAAAAAAAA	TAAAAAAAAA	71	PASS	INDEL;IDV=23;IMF=0.958333;DP=36;VDB=0.0204802;SGB=-0.810665;MQSB=0.411044;MQ0F=0;ICB=0.3;HOB=0.125;AC=3;AN=4;DP4=3,2,24,7;MQ=47;ANN=TAAAAAAAAA	upstream_gene_variant	MODIFIER	EXON_8_14724917_14725334	GENE_EXON_8_14724917_14725334	transcript	Os08t0332700-01	protein_coding		c.-3900_-3899insT					3832	,TAAAAAAAAA	upstream_gene_variant	MODIFIER	EXON_8_14724938_14725334	GENE_EXON_8_14724938_14725334	transcript	Os08t0332700-03	protein_coding		c.-3900_-3899insT					3867	,TAAAAAAAAA	upstream_gene_variant	MODIFIER	EXON_8_14725904_14726260	GENE_EXON_8_14725904_14726260	transcript	Os08t0332700-04	protein_coding
chr08	14803835	indel	11	0.9091	0.8182	0.4545	GTTTTTTTT	GTTTTTTT	66	PASS	INDEL;IDV=25;IMF=1;DP=36;VDB=1.90004e-05;SGB=-9.63298;MQSB=0.270947;MQ0F=0;ICB=0.3;HOB=0.125;AC=3;AN=4;DP4=7,4,12,13;MQ=47;ANN=GTTTTTTT	downstream_gene_variant	MODIFIER	EXON_8_14801324_14801561	GENE_EXON_8_14801324_14801561	transcript	Os08t0333701-00	pseudogene		n.*2282delT					2282	,GTTTTTTT	downstream_gene_variant	MODIFIER	CDS_8_14803202_14803417	GENE_CDS_8_14803202_14803417	transcript	Os08t0333800-00	protein_coding		c.*426delT					426	,GTTTTTTT	intergenic_region	MODIFIER	CDS_8_14803202_14803417-CDS_8_14875398_14875406	GENE_CDS_8_14803202_14803417-GENE_CDS_8_14875398_14875406	intergenic_region	GENE_CDS_8_14803202_14803417-GENE_CDS_8_14875398_14875406
chr08	14939094	indel	8	1	0.875	1	TAC	TACTTGAAAAAGAAAACTATTTGACACTGAACTTATAAC	216	PASS	INDEL;IDV=7;IMF=0.875;DP=16;VDB=0.99853;SGB=4.00342;MQSB=0.9986;MQ0F=0;ICB=0.5;HOB=0.5;AC=2;AN=4;DP4=3,5,4,4;MQ=48;ANN=TACTTGAAAAAGAAAACTATTTGACACTGAACTTATAAC	intergenic_region	MODIFIER	CDS_8_14928787_14929188-EXON_8_14947983_14950883	GENE_CDS_8_14928787_14929188-GENE_EXON_8_14947983_14950883	intergenic_region	GENE_CDS_8_14928787_14929188-GENE_EXON_8_14947983_14950883			n.14939096_14939097insTTGAAAAAGAAAACTATTTGACACTGAACTTATAAC
chr08	14969926	indel	8	1	0.875	0.625	CAAAAAAAA	CAAAAAAA	49.9733	PASS	INDEL;IDV=14;IMF=0.875;DP=24;VDB=4.57406e-06;SGB=-7.17804;MQSB=0.0126278;MQ0F=0;ICB=0.3;HOB=0.125;AC=3;AN=4;DP4=5,2,5,12;MQ=48;ANN=CAAAAAAA	intergenic_region	MODIFIER	EXON_8_14947983_14950883-EXON_8_14976007_14977932	GENE_EXON_8_14947983_14950883-GENE_EXON_8_14976007_14977932	intergenic_region	GENE_EXON_8_14947983_14950883-GENE_EXON_8_14976007_14977932			n.14969934delA
chr08	15081137	indel	22	0.8182	0.7273	0.3182	GTTTTTTTTTTT	GTTTTTTTTTT	27.885	PASS	INDEL;IDV=45;IMF=0.833333;DP=76;VDB=0.965135;SGB=-0.413166;MQSB=0.949365;MQ0F=0;ICB=0.3;HOB=0.125;AC=3;AN=4;DP4=10,6,35,25;MQ=49;ANN=GTTTTTTTTTT	upstream_gene_variant	MODIFIER	CDS_8_15079153_15079755	GENE_CDS_8_15079153_15079755	transcript	Os08t0336801-00	protein_coding		c.-1393delA					1393	,GTTTTTTTTTT	upstream_gene_variant	MODIFIER	CDS_8_15080217_15080444	GENE_CDS_8_15080217_15080444	transcript	Os08t0336850-00	protein_coding		c.-704delA					704	,GTTTTTTTTTT	downstream_gene_variant	MODIFIER	CDS_8_15080495_15081043	GENE_CDS_8_15080495_15081043	transcript	Os08t0336900-00	protein_coding
chr08	15178106	indel	20	0.85	0.75	0.35	CTTTTTTTTT	CTTTTTTTTTT	55	PASS	INDEL;IDV=39;IMF=0.696429;DP=77;VDB=0.950138;SGB=-18.5317;MQSB=0.940011;MQ0F=0;ICB=0.3;HOB=0.125;AC=3;AN=4;DP4=9,14,31,23;MQ=49;ANN=CTTTTTTTTTT	intergenic_region	MODIFIER	EXON_8_15163657_15164110-CDS_8_15196859_15197482	GENE_EXON_8_15163657_15164110-GENE_CDS_8_15196859_15197482	intergenic_region	GENE_EXON_8_15163657_15164110-GENE_CDS_8_15196859_15197482			n.15178115_15178116insT
chr08	15210722	snp	14	0.8571	0.7857	1	G	A	216	PASS	DP=87;VDB=0.298272;SGB=8.15014;RPB=0.24866;MQB=3.08504e-08;MQSB=0.969353;BQB=0.00352788;MQ0F=0;ICB=0.5;HOB=0.5;AC=2;AN=4;DP4=41,29,8,6;MQ=49;ANN=A	synonymous_variant	LOW	EXON_8_15203206_15203586	GENE_EXON_8_15203206_15203586	transcript	Os08t0338200-01	protein_coding	2019-03-20	c.202C>T	p.Leu68Leu	351/2264	202/1815	68/604		,A	intragenic_variant	MODIFIER	Os08g0338200	Os08g0338200	gene_variant	Os08g0338200			n.15210722G>A
chr08	15268241	indel	27	0.8148	0.7407	0.963	GTTT	GTT	216	PASS	INDEL;IDV=1;IMF=0.037037;DP=84;VDB=0.390925;SGB=16.4657;MQSB=0.708828;MQ0F=0;ICB=0.5;HOB=0.5;AC=2;AN=4;DP4=26,32,19,7;MQ=49;ANN=GTT	upstream_gene_variant	MODIFIER	EXON_8_15256031_15256854	GENE_EXON_8_15256031_15256854	transcript	Os08t0338900-01	protein_coding		c.-1149delA					827	,GTT	upstream_gene_variant	MODIFIER	EXON_8_15256031_15256854	GENE_EXON_8_15256031_15256854	transcript	Os08t0338900-02	protein_coding		c.-1149delA					851	,GTT	intergenic_region	MODIFIER	EXON_8_15256031_15256854-EXON_8_15273554_15273743	GENE_EXON_8_15256031_15256854-GENE_EXON_8_15273554_15273743	intergenic_region	GENE_EXON_8_15256031_15256854-GENE_EXON_8_15273554_15273743
chr08	15403348	snp	32	0.8125	0.7188	0.3438	C	T	93	PASS	DP=62;VDB=0.905545;SGB=6.07412;RPB=0.99959;MQB=1;MQSB=1;BQB=0.853159;MQ0F=0;ICB=0.3;HOB=0.125;AC=1;AN=4;DP4=29,20,0,11;MQ=40;ANN=T	downstream_gene_variant	MODIFIER	EXON_8_15391572_15391838	GENE_EXON_8_15391572_15391838	transcript	Os08t0341700-01	protein_coding		c.*5345C>T					4880	,T	intergenic_region	MODIFIER	EXON_8_15391572_15391838-CDS_8_15431639_15435283	GENE_EXON_8_15391572_15391838-GENE_CDS_8_15431639_15435283	intergenic_region	GENE_EXON_8_15391572_15391838-GENE_CDS_8_15431639_15435283			n.15403348C>T
chr08	15738763	snp	24	0.8333	0.75	1	G	A	216	PASS	DP=82;VDB=0.305583;SGB=15.0794;RPB=0.551801;MQB=1.18745e-11;MQSB=0.936355;BQB=0.056816;MQ0F=0;ICB=0.5;HOB=0.5;AC=2;AN=4;DP4=28,30,10,14;MQ=48;ANN=A	5_prime_UTR_variant	MODIFIER	EXON_8_15736243_15736540	GENE_EXON_8_15736243_15736540	transcript	Os08t0346900-00	protein_coding	2019-01-04	c.-60C>T					60	,A	downstream_gene_variant	MODIFIER	EXON_8_15743541_15743848	GENE_EXON_8_15743541_15743848	transcript	Os08t0347000-00	protein_coding		c.*5082C>T					4778	WARNING_TRANSCRIPT_NO_START_CODON,A	intragenic_variant	MODIFIER	Os08g0346900	Os08g0346900	gene_variant	Os08g0346900
chr08	16037755	snp	13	0.8462	0.7692	1	C	A	216	PASS	DP=61;VDB=0.936804;SGB=7.4578;RPB=0.21537;MQB=7.90165e-07;MQSB=0.987488;BQB=0.276851;MQ0F=0;ICB=0.5;HOB=0.5;AC=2;AN=4;DP4=23,25,8,5;MQ=49;ANN=A	intergenic_region	MODIFIER	CDS_8_16015350_16015715-EXON_8_16043704_16044072	GENE_CDS_8_16015350_16015715-GENE_EXON_8_16043704_16044072	intergenic_region	GENE_CDS_8_16015350_16015715-GENE_EXON_8_16043704_16044072			n.16037755C>A
chr08	16116695	snp	22	0.8182	0.7273	1	G	A	216	PASS	DP=82;VDB=0.424034;SGB=13.6932;RPB=0.737466;MQB=4.02058e-10;MQSB=0.865342;BQB=6.60096e-06;MQ0F=0;ICB=0.5;HOB=0.5;AC=2;AN=4;DP4=40,19,17,5;MQ=48;ANN=A	intergenic_region	MODIFIER	CDS_8_16078757_16079212-CDS_8_16130381_16131283	GENE_CDS_8_16078757_16079212-GENE_CDS_8_16130381_16131283	intergenic_region	GENE_CDS_8_16078757_16079212-GENE_CDS_8_16130381_16131283			n.16116695G>A
chr08	16234375	snp	19	0.8421	0.7368	1	G	A	216	PASS	DP=55;VDB=0.849331;SGB=11.6141;RPB=0.987392;MQB=0.293213;MQSB=0.521176;BQB=0.03467;MQ0F=0;ICB=0.5;HOB=0.5;AC=2;AN=4;DP4=12,24,7,12;MQ=46;ANN=A	upstream_gene_variant	MODIFIER	EXON_8_16235884_16235963	GENE_EXON_8_16235884_16235963	transcript	Os08t0355400-01	protein_coding		c.-11473G>A					1509	,A	upstream_gene_variant	MODIFIER	EXON_8_16235886_16235963	GENE_EXON_8_16235886_16235963	transcript	Os08t0355400-02	protein_coding		c.-1579G>A					1511	,A	downstream_gene_variant	MODIFIER	EXON_8_16237710_16238205	GENE_EXON_8_16237710_16238205	transcript	Os08t0355500-03	protein_coding
chr08	16376545	snp	29	0.8276	0.7241	0.9655	G	A	216	PASS	DP=83;VDB=0.98718;SGB=17.852;RPB=0.983266;MQB=7.31214e-11;MQSB=0.991283;BQB=0.0293582;MQ0F=0;ICB=0.5;HOB=0.5;AC=2;AN=4;DP4=29,24,13,15;MQ=48;ANN=A	downstream_gene_variant	MODIFIER	EXON_8_16372073_16374276	GENE_EXON_8_16372073_16374276	transcript	Os08t0357300-01	protein_coding		c.*2491G>A					2269	WARNING_TRANSCRIPT_NO_START_CODON,A	intergenic_region	MODIFIER	EXON_8_16372073_16374276-EXON_8_16392523_16393362	GENE_EXON_8_16372073_16374276-GENE_EXON_8_16392523_16393362	intergenic_region	GENE_EXON_8_16372073_16374276-GENE_EXON_8_16392523_16393362			n.16376545G>A
chr08	17056745	snp	21	0.8571	0.7619	1	G	A	216	PASS	DP=39;VDB=0.57288;SGB=13.0002;RPB=0.99426;MQB=0.980341;MQSB=0.950652;BQB=0.0789728;MQ0F=0;ICB=0.5;HOB=0.5;AC=2;AN=4;DP4=13,3,11,10;MQ=45;ANN=A	upstream_gene_variant	MODIFIER	EXON_8_17060223_17060845	GENE_EXON_8_17060223_17060845	transcript	Os08t0367300-00	protein_coding		c.-4425G>A					3478	,A	intergenic_region	MODIFIER	CDS_8_17034617_17034964-EXON_8_17060223_17060845	GENE_CDS_8_17034617_17034964-GENE_EXON_8_17060223_17060845	intergenic_region	GENE_CDS_8_17034617_17034964-GENE_EXON_8_17060223_17060845			n.17056745G>A
chr08	17102357	snp	19	0.8421	0.7368	0.9474	G	A	216	PASS	DP=90;VDB=0.487151;SGB=10.9211;RPB=0.246126;MQB=6.38963e-09;MQSB=0.871177;BQB=0.00136937;MQ0F=0;ICB=0.5;HOB=0.5;AC=2;AN=4;DP4=32,40,7,11;MQ=49;ANN=A	intron_variant	MODIFIER	CDS_8_17097358_17097894	GENE_CDS_8_17097358_17097894	transcript	Os08t0367625-00	protein_coding	2019-02-02	c.145-4463C>T						,A	intragenic_variant	MODIFIER	Os08g0367625	Os08g0367625	gene_variant	Os08g0367625			n.17102357G>A
chr08	17271819	snp	8	1	0.875	0.5	G	T	34.2622	PASS	DP=24;VDB=0.0277111;SGB=1.27626;RPB=0.0137025;MQB=0.318907;MQSB=0.791547;BQB=0.0386015;MQ0F=0;ICB=0.3;HOB=0.125;AC=1;AN=4;DP4=9,7,0,4;MQ=49;ANN=T	intergenic_region	MODIFIER	EXON_8_17228974_17229277-EXON_8_17299388_17299640	GENE_EXON_8_17228974_17229277-GENE_EXON_8_17299388_17299640	intergenic_region	GENE_EXON_8_17228974_17229277-GENE_EXON_8_17299388_17299640			n.17271819G>T
chr08	17301506	snp	23	0.8261	0.7391	1	G	A	216	PASS	DP=89;VDB=0.602833;SGB=14.3863;RPB=0.999899;MQB=1.88316e-07;MQSB=0.99711;BQB=0.00892229;MQ0F=0;ICB=0.5;HOB=0.5;AC=2;AN=4;DP4=36,29,15,8;MQ=49;ANN=A	intron_variant	MODIFIER	EXON_8_17299388_17299640	GENE_EXON_8_17299388_17299640	transcript	Os08t0371200-01	protein_coding	2019-03-03	c.380-1866C>T						,A	intragenic_variant	MODIFIER	Os08g0371200	Os08g0371200	gene_variant	Os08g0371200			n.17301506G>A
chr08	17356732	snp	19	0.8421	0.7368	0.9474	G	A	216	PASS	DP=51;VDB=0.100036;SGB=10.9211;RPB=0.982622;MQB=3.61852e-08;MQSB=0.984389;BQB=0.567546;MQ0F=0;ICB=0.5;HOB=0.5;AC=2;AN=4;DP4=21,12,12,6;MQ=48;ANN=A	upstream_gene_variant	MODIFIER	EXON_8_17338752_17338897	GENE_EXON_8_17338752_17338897	transcript	Os08t0371608-00	protein_coding		c.-4840C>T					4840	,A	intergenic_region	MODIFIER	EXON_8_17338752_17338897-CDS_8_17366744_17367007	GENE_EXON_8_17338752_17338897-GENE_CDS_8_17366744_17367007	intergenic_region	GENE_EXON_8_17338752_17338897-GENE_CDS_8_17366744_17367007			n.17356732G>A
chr08	17430991	snp	34	0.8235	0.7353	0.9706	G	A	216	PASS	DP=85;VDB=0.268457;SGB=21.3177;RPB=0.278833;MQB=7.436e-13;MQSB=0.418385;BQB=0.239857;MQ0F=0;ICB=0.5;HOB=0.5;AC=2;AN=4;DP4=18,33,17,16;MQ=48;ANN=A	synonymous_variant	LOW	CDS_8_17427398_17428218	GENE_CDS_8_17427398_17428218	transcript	Os08t0372700-00	protein_coding	2019-02-02	c.2280G>A	p.Gln760Gln	2280/2737	2280/2730	760/909		,A	intragenic_variant	MODIFIER	Os08g0372700	Os08g0372700	gene_variant	Os08g0372700			n.17430991G>A
chr08	17551253	snp	11	0.9091	0.8182	1	G	A	210	PASS	DP=33;VDB=0.145612;SGB=6.07412;RPB=0.948678;MQB=0.000680847;MQSB=0.766223;BQB=0.848679;MQ0F=0;ICB=0.5;HOB=0.5;AC=2;AN=4;DP4=13,9,8,3;MQ=48;ANN=A	intergenic_region	MODIFIER	EXON_8_17538468_17538922-CDS_8_17558610_17558873	GENE_EXON_8_17538468_17538922-GENE_CDS_8_17558610_17558873	intergenic_region	GENE_EXON_8_17538468_17538922-GENE_CDS_8_17558610_17558873			n.17551253G>A
chr08	17556804	snp	13	0.8462	0.7692	0.9231	G	A	206	PASS	DP=55;VDB=0.899975;SGB=6.76576;RPB=0.920991;MQB=7.15256e-05;MQSB=0.989785;BQB=0.519566;MQ0F=0;ICB=0.3;HOB=0.125;AC=1;AN=4;DP4=27,15,7,5;MQ=49;ANN=A	downstream_gene_variant	MODIFIER	CDS_8_17558610_17558873	GENE_CDS_8_17558610_17558873	transcript	Os08t0374600-00	protein_coding		c.*1806C>T					1806	,A	downstream_gene_variant	MODIFIER	EXON_8_17559580_17560192	GENE_EXON_8_17559580_17560192	transcript	Os08t0374701-01	protein_coding		c.*2843C>T					2776	,A	intergenic_region	MODIFIER	EXON_8_17538468_17538922-CDS_8_17558610_17558873	GENE_EXON_8_17538468_17538922-GENE_CDS_8_17558610_17558873	intergenic_region	GENE_EXON_8_17538468_17538922-GENE_CDS_8_17558610_17558873
chr08	18074059	snp	36	0.8056	0.7222	0.8889	G	A	220	PASS	DP=45;VDB=0.0125102;SGB=20.6245;RPB=0.919965;MQB=6.06789e-06;MQSB=0.27676;BQB=0.161204;MQ0F=0;ICB=0.3;HOB=0.125;AC=1;AN=4;DP4=10,2,17,15;MQ=47;ANN=A	intergenic_region	MODIFIER	EXON_8_18029592_18031385-EXON_8_18089748_18089814	GENE_EXON_8_18029592_18031385-GENE_EXON_8_18089748_18089814	intergenic_region	GENE_EXON_8_18029592_18031385-GENE_EXON_8_18089748_18089814			n.18074059G>A
chr08	18150719	snp	17	0.8824	0.7647	1	A	T	216	PASS	DP=36;VDB=0.633854;SGB=10.2282;RPB=0.918417;MQB=1.34595e-05;MQSB=0.701659;BQB=0.73072;MQ0F=0;ICB=0.5;HOB=0.5;AC=2;AN=4;DP4=5,13,9,8;MQ=48;ANN=T	upstream_gene_variant	MODIFIER	EXON_8_18146416_18146644	GENE_EXON_8_18146416_18146644	transcript	Os08t0384700-01	protein_coding		c.-1350T>A					1350	WARNING_TRANSCRIPT_NO_START_CODON,T	intergenic_region	MODIFIER	EXON_8_18146416_18146644-EXON_8_18156707_18156919	GENE_EXON_8_18146416_18146644-GENE_EXON_8_18156707_18156919	intergenic_region	GENE_EXON_8_18146416_18146644-GENE_EXON_8_18156707_18156919			n.18150719A>T
chr08	18200960	snp	14	0.8571	0.7857	0.9286	G	A	195	PASS	DP=50;VDB=0.404209;SGB=7.4578;RPB=0.202786;MQB=0.00322593;MQSB=0.991398;BQB=0.0591648;MQ0F=0;ICB=0.5;HOB=0.5;AC=2;AN=4;DP4=31,4,10,3;MQ=48;ANN=A	downstream_gene_variant	MODIFIER	CDS_8_18200653_18200884	GENE_CDS_8_18200653_18200884	transcript	Os08t0386125-00	protein_coding		c.*76G>A					76	WARNING_TRANSCRIPT_INCOMPLETE,A	intergenic_region	MODIFIER	CDS_8_18200653_18200884-EXON_8_18220044_18220498	GENE_CDS_8_18200653_18200884-GENE_EXON_8_18220044_18220498	intergenic_region	GENE_CDS_8_18200653_18200884-GENE_EXON_8_18220044_18220498			n.18200960G>A
chr08	18287295	snp	12	0.9167	0.8333	1	G	A	216	PASS	DP=83;VDB=0.198349;SGB=6.76576;RPB=0.967022;MQB=0.000584354;MQSB=0.980124;BQB=0.00105156;MQ0F=0;ICB=0.5;HOB=0.5;AC=2;AN=4;DP4=37,34,4,8;MQ=48;ANN=A	upstream_gene_variant	MODIFIER	EXON_8_18291874_18292106	GENE_EXON_8_18291874_18292106	transcript	Os08t0387200-01	protein_coding		c.-5423G>A					4579	,A	intergenic_region	MODIFIER	EXON_8_18277581_18280448-EXON_8_18291874_18292106	GENE_EXON_8_18277581_18280448-GENE_EXON_8_18291874_18292106	intergenic_region	GENE_EXON_8_18277581_18280448-GENE_EXON_8_18291874_18292106			n.18287295G>A
chr08	18448591	snp	18	0.8333	0.7778	0.9444	G	A	216	PASS	DP=50;VDB=0.169026;SGB=10.2282;RPB=0.985982;MQB=1.56001e-05;MQSB=0.884706;BQB=0.00572021;MQ0F=0;ICB=0.5;HOB=0.5;AC=2;AN=4;DP4=12,20,9,8;MQ=48;ANN=A	upstream_gene_variant	MODIFIER	CDS_8_18449764_18450090	GENE_CDS_8_18449764_18450090	transcript	Os08t0389550-00	protein_coding		c.-1173G>A					1173	,A	upstream_gene_variant	MODIFIER	EXON_8_18452698_18452856	GENE_EXON_8_18452698_18452856	transcript	Os08t0389700-01	protein_coding		c.-4471G>A					4107	,A	upstream_gene_variant	MODIFIER	EXON_8_18452699_18452856	GENE_EXON_8_18452699_18452856	transcript	Os08t0389700-02	protein_coding
chr08	18864248	snp	22	0.8182	0.7273	0.9545	G	A	216	PASS	DP=50;VDB=0.39818;SGB=13.0002;RPB=0.778801;MQB=0.00653614;MQSB=0.646952;BQB=0.224948;MQ0F=0;ICB=0.5;HOB=0.5;AC=2;AN=4;DP4=17,11,14,7;MQ=47;ANN=A	intergenic_region	MODIFIER	EXON_8_18849616_18850854-EXON_8_18876520_18877482	GENE_EXON_8_18849616_18850854-GENE_EXON_8_18876520_18877482	intergenic_region	GENE_EXON_8_18849616_18850854-GENE_EXON_8_18876520_18877482			n.18864248G>A
chr08	19526883	snp	30	0.8	0.7333	0.9	G	A	220	PASS	DP=107;VDB=0.312519;SGB=17.1588;RPB=0.115027;MQB=1.09448e-12;MQSB=0.996943;BQB=0.00650654;MQ0F=0;ICB=0.3;HOB=0.125;AC=1;AN=4;DP4=35,42,13,14;MQ=48;ANN=A	missense_variant	MODERATE	EXON_8_19522108_19522283	GENE_EXON_8_19522108_19522283	transcript	Os08t0408200-01	protein_coding	2019-05-10	c.488G>A	p.Ser163Asn	706/2162	488/1335	163/444		,A	intragenic_variant	MODIFIER	Os08g0408200	Os08g0408200	gene_variant	Os08g0408200			n.19526883G>A
chr08	19544529	snp	27	0.8148	0.7407	0.9259	G	A	218	PASS	DP=68;VDB=0.0721436;SGB=15.7726;RPB=0.427945;MQB=1.09842e-08;MQSB=0.254045;BQB=0.768335;MQ0F=0;ICB=0.5;HOB=0.5;AC=2;AN=4;DP4=24,18,9,16;MQ=48;ANN=A	upstream_gene_variant	MODIFIER	EXON_8_19547328_19548978	GENE_EXON_8_19547328_19548978	transcript	Os08t0408500-01	protein_coding		c.-3296G>A					2799	,A	intergenic_region	MODIFIER	EXON_8_19532162_19533149-EXON_8_19547328_19548978	GENE_EXON_8_19532162_19533149-GENE_EXON_8_19547328_19548978	intergenic_region	GENE_EXON_8_19532162_19533149-GENE_EXON_8_19547328_19548978			n.19544529G>A
chr08	19604975	snp	27	0.8148	0.7407	0.963	G	A	216	PASS	DP=63;VDB=0.709146;SGB=16.4657;RPB=0.0838074;MQB=8.27072e-09;MQSB=0.314164;BQB=0.0425326;MQ0F=0;ICB=0.5;HOB=0.5;AC=2;AN=4;DP4=12,25,14,12;MQ=48;ANN=A	intergenic_region	MODIFIER	CDS_8_19590502_19590849-EXON_8_19610458_19612119	GENE_CDS_8_19590502_19590849-GENE_EXON_8_19610458_19612119	intergenic_region	GENE_CDS_8_19590502_19590849-GENE_EXON_8_19610458_19612119			n.19604975G>A
chr08	19713114	snp	28	0.8214	0.75	0.8929	G	A	220	PASS	DP=74;VDB=0.695425;SGB=15.7726;RPB=0.476111;MQB=7.31625e-09;MQSB=0.248325;BQB=0.205072;MQ0F=0;ICB=0.3;HOB=0.125;AC=1;AN=4;DP4=14,33,13,12;MQ=48;ANN=A	downstream_gene_variant	MODIFIER	EXON_8_19715537_19717748	GENE_EXON_8_19715537_19717748	transcript	Os08t0412100-01	protein_coding		c.*2606C>T					2423	,A	intergenic_region	MODIFIER	EXON_8_19703902_19705353-EXON_8_19715537_19717748	GENE_EXON_8_19703902_19705353-GENE_EXON_8_19715537_19717748	intergenic_region	GENE_EXON_8_19703902_19705353-GENE_EXON_8_19715537_19717748			n.19713114G>A
chr08	19746804	indel	12	0.9167	0.8333	0.3333	GGAAGAAGAAGAAGAAGAAGAAGAAGAAGAAGAAGAAGAAGAAGAAGAAGAAGAAGAAGAAGAAGAAGAAGAAGAAGAAGAAG	GGAAGAAGAAGAAGAAGAAGAAGAAGAAGAAGAAGAAGAAGAAGAAGAAGAAGAAGAAGAAGAAGAAGAAGAAGAAGAAGAAGAAG	94	PASS	INDEL;IDV=4;IMF=0.307692;DP=54;VDB=0.458444;SGB=1.94933;MQSB=0.534046;MQ0F=0;ICB=0.3;HOB=0.125;AC=1;AN=4;DP4=43,6,3,2;MQ=49;ANN=GGAAGAAGAAGAAGAAGAAGAAGAAGAAGAAGAAGAAGAAGAAGAAGAAGAAGAAGAAGAAGAAGAAGAAGAAGAAGAAGAAGAAG	3_prime_UTR_variant	MODIFIER	EXON_8_19745573_19747063	GENE_EXON_8_19745573_19747063	transcript	Os08t0412700-01	protein_coding	2019-01-01	c.*173_*175dupAAG					176	,GGAAGAAGAAGAAGAAGAAGAAGAAGAAGAAGAAGAAGAAGAAGAAGAAGAAGAAGAAGAAGAAGAAGAAGAAGAAGAAGAAGAAG	upstream_gene_variant	MODIFIER	EXON_8_19739823_19740078	GENE_EXON_8_19739823_19740078	transcript	Os08t0412600-01	protein_coding		c.-3293_-3292insCTT					2388	,GGAAGAAGAAGAAGAAGAAGAAGAAGAAGAAGAAGAAGAAGAAGAAGAAGAAGAAGAAGAAGAAGAAGAAGAAGAAGAAGAAGAAG	downstream_gene_variant	MODIFIER	EXON_8_19747442_19748835	GENE_EXON_8_19747442_19748835	transcript	Os08t0412800-01	protein_coding
chr08	19746817	indel	13	0.8462	0.7692	0.3077	GAA	GAATAA	33.5407	PASS	INDEL;IDV=1;IMF=0.0769231;DP=57;VDB=0.256389;SGB=1.27626;MQSB=0.495991;MQ0F=0;ICB=0.3;HOB=0.125;AC=1;AN=4;DP4=42,11,3,1;MQ=49;ANN=GAATAA	3_prime_UTR_variant	MODIFIER	EXON_8_19745573_19747063	GENE_EXON_8_19745573_19747063	transcript	Os08t0412700-01	protein_coding	2019-01-01	c.*108_*109insTAA					109	,GAATAA	upstream_gene_variant	MODIFIER	EXON_8_19739823_19740078	GENE_EXON_8_19739823_19740078	transcript	Os08t0412600-01	protein_coding		c.-3226_-3225insTTA					2321	,GAATAA	downstream_gene_variant	MODIFIER	EXON_8_19747442_19748835	GENE_EXON_8_19747442_19748835	transcript	Os08t0412800-01	protein_coding
chr08	20036091	snp	16	0.875	0.75	0.6875	C	T	163	PASS	DP=66;VDB=0.991717;SGB=6.07412;RPB=0.430094;MQB=0.000115393;MQSB=0.422027;BQB=0.153603;MQ0F=0;ICB=0.3;HOB=0.125;AC=1;AN=4;DP4=28,27,2,9;MQ=49;ANN=T	upstream_gene_variant	MODIFIER	EXON_8_20038821_20039198	GENE_EXON_8_20038821_20039198	transcript	Os08t0419100-01	protein_coding		c.-2811C>T					2730	,T	downstream_gene_variant	MODIFIER	EXON_8_20032118_20032432	GENE_EXON_8_20032118_20032432	transcript	Os08t0419000-01	protein_coding		c.*3175C>T					2920	,T	intergenic_region	MODIFIER	EXON_8_20032118_20032432-EXON_8_20038821_20039198	GENE_EXON_8_20032118_20032432-GENE_EXON_8_20038821_20039198	intergenic_region	GENE_EXON_8_20032118_20032432-GENE_EXON_8_20038821_20039198
chr08	20157877	indel	19	0.8421	0.7368	0.7895	CTTTTTTTTTT	CTTTTTTTTTTT	4.77093	PASS	INDEL;IDV=16;IMF=0.761905;DP=85;VDB=0.997519;SGB=-8.09867;MQSB=0.981456;MQ0F=0;ICB=0.5;HOB=0.5;AC=2;AN=4;DP4=31,34,13,7;MQ=49;ANN=CTTTTTTTTTTT	downstream_gene_variant	MODIFIER	EXON_8_20151088_20157550	GENE_EXON_8_20151088_20157550	transcript	Os08t0421000-01	protein_coding		c.*5280_*5281insT					338	WARNING_TRANSCRIPT_NO_START_CODON,CTTTTTTTTTTT	downstream_gene_variant	MODIFIER	CDS_8_20162548_20163015	GENE_CDS_8_20162548_20163015	transcript	Os08t0421201-00	protein_coding		c.*4660_*4661insA					4660	,CTTTTTTTTTTT	intron_variant	MODIFIER	EXON_8_20155834_20156158	GENE_EXON_8_20155834_20156158	transcript	Os08t0421100-00	protein_coding	2019-03-06
chr08	20723946	indel	13	0.8462	0.7692	0.6154	TGGGGGGG	TGGGGGGGG	17.2102	PASS	INDEL;IDV=8;IMF=0.615385;DP=29;VDB=0.386104;SGB=4.00342;MQSB=0.940605;MQ0F=0;ICB=0.3;HOB=0.125;AC=1;AN=4;DP4=18,3,5,3;MQ=49;ANN=TGGGGGGGG	downstream_gene_variant	MODIFIER	CDS_8_20727624_20728048	GENE_CDS_8_20727624_20728048	transcript	Os08t0429600-00	protein_coding		c.*3670_*3671insC					3670	,TGGGGGGGG	intergenic_region	MODIFIER	EXON_8_20702501_20703099-CDS_8_20727624_20728048	GENE_EXON_8_20702501_20703099-GENE_CDS_8_20727624_20728048	intergenic_region	GENE_EXON_8_20702501_20703099-GENE_CDS_8_20727624_20728048			n.20723953_20723954insG
chr08	20736380	snp	21	0.8571	0.7619	0.7143	G	A	221	PASS	DP=66;VDB=0.276014;SGB=8.84268;RPB=0.840705;MQB=1.36094e-07;MQSB=0.956734;BQB=0.387438;MQ0F=0;ICB=0.3;HOB=0.125;AC=1;AN=4;DP4=18,33,7,8;MQ=48;ANN=A	missense_variant&splice_region_variant	MODERATE	CDS_8_20727624_20728048	GENE_CDS_8_20727624_20728048	transcript	Os08t0429600-00	protein_coding	13/15	c.1480C>T	p.Leu494Phe	1480/2073	1480/2073	494/690		,A	intragenic_variant	MODIFIER	Os08g0429600	Os08g0429600	gene_variant	Os08g0429600			n.20736380G>A
chr08	20887721	snp	21	0.8571	0.7619	0.9524	G	A	216	PASS	DP=61;VDB=0.690688;SGB=12.3071;RPB=0.997951;MQB=3.35441e-07;MQSB=0.151072;BQB=0.00238859;MQ0F=0;ICB=0.5;HOB=0.5;AC=2;AN=4;DP4=28,11,7,13;MQ=48;ANN=A	downstream_gene_variant	MODIFIER	EXON_8_20883923_20884055	GENE_EXON_8_20883923_20884055	transcript	Os08t0431700-01	protein_coding		c.*1480G>A					1480	,A	intergenic_region	MODIFIER	EXON_8_20883923_20884055-EXON_8_20893000_20893143	GENE_EXON_8_20883923_20884055-GENE_EXON_8_20893000_20893143	intergenic_region	GENE_EXON_8_20883923_20884055-GENE_EXON_8_20893000_20893143			n.20887721G>A
chr08	21596846	snp	24	0.8333	0.75	0.75	G	A	221	PASS	DP=83;VDB=0.773863;SGB=10.9211;RPB=0.133838;MQB=8.06354e-09;MQSB=0.841502;BQB=0.178516;MQ0F=0;ICB=0.3;HOB=0.125;AC=1;AN=4;DP4=30,35,11,7;MQ=49;ANN=A	upstream_gene_variant	MODIFIER	EXON_8_21591002_21592039	GENE_EXON_8_21591002_21592039	transcript	Os08t0442900-01	protein_coding		c.-4994C>T					4807	WARNING_TRANSCRIPT_NO_START_CODON,A	intron_variant	MODIFIER	CDS_8_21594202_21594516	GENE_CDS_8_21594202_21594516	transcript	Os08t0443150-00	protein_coding	2019-01-02	c.149+343C>T						,A	intragenic_variant	MODIFIER	Os08g0443150	Os08g0443150	gene_variant	Os08g0443150
chr08	21649940	snp	16	0.875	0.75	0.5625	G	A	142	PASS	DP=62;VDB=0.347684;SGB=4.69269;RPB=0.901479;MQB=0.0034871;MQSB=0.905924;BQB=0.0602387;MQ0F=0;ICB=0.3;HOB=0.125;AC=1;AN=4;DP4=26,25,2,7;MQ=49;ANN=A	downstream_gene_variant	MODIFIER	EXON_8_21644628_21644965	GENE_EXON_8_21644628_21644965	transcript	Os08t0444440-01	protein_coding		c.*3650G>A					3425	,A	downstream_gene_variant	MODIFIER	EXON_8_21653443_21654182	GENE_EXON_8_21653443_21654182	transcript	Os08t0444500-00	protein_coding		c.*3875C>T					3503	,A	intergenic_region	MODIFIER	EXON_8_21644628_21644965-EXON_8_21653443_21654182	GENE_EXON_8_21644628_21644965-GENE_EXON_8_21653443_21654182	intergenic_region	GENE_EXON_8_21644628_21644965-GENE_EXON_8_21653443_21654182
chr08	21656715	snp	18	0.8333	0.7778	0.6667	G	A	211	PASS	DP=79;VDB=0.961343;SGB=6.76576;RPB=0.703982;MQB=2.94504e-07;MQSB=0.591535;BQB=0.014567;MQ0F=0;ICB=0.3;HOB=0.125;AC=1;AN=4;DP4=39,27,4,8;MQ=49;ANN=A	upstream_gene_variant	MODIFIER	EXON_8_21653443_21654182	GENE_EXON_8_21653443_21654182	transcript	Os08t0444500-00	protein_coding		c.-2619C>T					2533	,A	intergenic_region	MODIFIER	EXON_8_21653443_21654182-CDS_8_21666146_21666517	GENE_EXON_8_21653443_21654182-GENE_CDS_8_21666146_21666517	intergenic_region	GENE_EXON_8_21653443_21654182-GENE_CDS_8_21666146_21666517			n.21656715G>A
chr08	21928855	snp	20	0.85	0.75	0.45	G	A	145	PASS	DP=37;VDB=0.360411;SGB=4.69269;RPB=0.177822;MQB=0.395056;MQSB=0.00486602;BQB=0.35782;MQ0F=0;ICB=0.3;HOB=0.125;AC=1;AN=4;DP4=15,13,7,2;MQ=43;ANN=A	intergenic_region	MODIFIER	EXON_8_21921124_21921598-CDS_8_21935740_21936867	GENE_EXON_8_21921124_21921598-GENE_CDS_8_21935740_21936867	intergenic_region	GENE_EXON_8_21921124_21921598-GENE_CDS_8_21935740_21936867			n.21928855G>A
chr08	22236163	snp	28	0.8214	0.75	0.5357	G	A	221	PASS	DP=68;VDB=0.788182;SGB=8.84268;RPB=0.999879;MQB=1.50532e-07;MQSB=0.978079;BQB=0.843281;MQ0F=0;ICB=0.3;HOB=0.125;AC=1;AN=4;DP4=28,22,7,8;MQ=49;ANN=A	upstream_gene_variant	MODIFIER	EXON_8_22236504_22237250	GENE_EXON_8_22236504_22237250	transcript	Os08t0454000-01	protein_coding		c.-356G>A					341	,A	intergenic_region	MODIFIER	EXON_8_22220068_22220360-EXON_8_22236504_22237250	GENE_EXON_8_22220068_22220360-GENE_EXON_8_22236504_22237250	intergenic_region	GENE_EXON_8_22220068_22220360-GENE_EXON_8_22236504_22237250			n.22236163G>A
chr08	22474645	indel	22	0.8182	0.7273	0.4545	CGAGAGAGAGAGAGAGAGAGAGAGAGAGAGAGAGAGAGAGAGAGAGAG	CGAGAGAGAGAGAGAGAGAGAGAGAGAGAGAGAGAGAGAGAGAGAG	145	PASS	INDEL;IDV=16;IMF=0.615385;DP=38;VDB=0.417247;SGB=8.15014;MQSB=0.939246;MQ0F=0;ICB=0.3;HOB=0.125;AC=1;AN=4;DP4=14,10,13,1;MQ=49;ANN=CGAGAGAGAGAGAGAGAGAGAGAGAGAGAGAGAGAGAGAGAGAGAG	upstream_gene_variant	MODIFIER	CDS_8_22470513_22470821	GENE_CDS_8_22470513_22470821	transcript	Os08t0458300-00	protein_coding		c.-3871_-3870delCT					3870	,CGAGAGAGAGAGAGAGAGAGAGAGAGAGAGAGAGAGAGAGAGAGAG	upstream_gene_variant	MODIFIER	CDS_8_22475748_22476146	GENE_CDS_8_22475748_22476146	transcript	Os08t0458466-00	protein_coding		c.-1057_-1056delAG					1057	,CGAGAGAGAGAGAGAGAGAGAGAGAGAGAGAGAGAGAGAGAGAGAG	downstream_gene_variant	MODIFIER	CDS_8_22475056_22475703	GENE_CDS_8_22475056_22475703	transcript	Os08t0458400-00	protein_coding
chr08	22784417	snp	25	0.84	0.76	0.6	G	A	221	PASS	DP=46;VDB=0.96082;SGB=8.84268;RPB=0.98036;MQB=0.0884068;MQSB=0.316285;BQB=0.469216;MQ0F=0;ICB=0.3;HOB=0.125;AC=1;AN=4;DP4=18,13,6,9;MQ=42;ANN=A	upstream_gene_variant	MODIFIER	EXON_8_22777141_22777447	GENE_EXON_8_22777141_22777447	transcript	Os08t0464000-01	protein_coding		c.-3329C>T					3151	,A	upstream_gene_variant	MODIFIER	EXON_8_22777198_22777447	GENE_EXON_8_22777198_22777447	transcript	Os08t0464000-02	protein_coding		c.-3329C>T					3261	,A	intergenic_region	MODIFIER	EXON_8_22777141_22777447-EXON_8_22808929_22809722	GENE_EXON_8_22777141_22777447-GENE_EXON_8_22808929_22809722	intergenic_region	GENE_EXON_8_22777141_22777447-GENE_EXON_8_22808929_22809722
chr08	23018378	snp	13	0.8462	0.7692	0.4615	G	A	97	PASS	DP=65;VDB=0.0674392;SGB=2.63044;RPB=0.0271569;MQB=0.00700076;MQSB=0.836221;BQB=0.635715;MQ0F=0;ICB=0.3;HOB=0.125;AC=1;AN=4;DP4=40,19,1,5;MQ=49;ANN=A	intergenic_region	MODIFIER	CDS_8_23001273_23002871-EXON_8_23033230_23034387	GENE_CDS_8_23001273_23002871-GENE_EXON_8_23033230_23034387	intergenic_region	GENE_CDS_8_23001273_23002871-GENE_EXON_8_23033230_23034387			n.23018378G>A
chr08	23115088	snp	18	0.8333	0.7778	0.5556	G	A	112	PASS	DP=68;VDB=0.15979;SGB=5.38303;RPB=0.170526;MQB=0.000139776;MQSB=0.1958;BQB=0.179748;MQ0F=0;ICB=0.3;HOB=0.125;AC=1;AN=4;DP4=23,30,0,10;MQ=49;ANN=A	downstream_gene_variant	MODIFIER	EXON_8_23117162_23117481	GENE_EXON_8_23117162_23117481	transcript	Os08t0470200-02	protein_coding		c.*2307C>T					2074	,A	downstream_gene_variant	MODIFIER	EXON_8_23117162_23117481	GENE_EXON_8_23117162_23117481	transcript	Os08t0470200-01	protein_coding		c.*2774C>T					2074	,A	intergenic_region	MODIFIER	CDS_8_23095580_23096140-EXON_8_23117162_23117481	GENE_CDS_8_23095580_23096140-GENE_EXON_8_23117162_23117481	intergenic_region	GENE_CDS_8_23095580_23096140-GENE_EXON_8_23117162_23117481
chr08	23248699	snp	25	0.84	0.76	0.68	G	A	221	PASS	DP=46;VDB=0.981582;SGB=10.2282;RPB=0.919505;MQB=6.89383e-05;MQSB=0.48057;BQB=0.923862;MQ0F=0;ICB=0.3;HOB=0.125;AC=1;AN=4;DP4=13,15,12,5;MQ=47;ANN=A	intergenic_region	MODIFIER	EXON_8_23234477_23235245-EXON_8_23260433_23262564	GENE_EXON_8_23234477_23235245-GENE_EXON_8_23260433_23262564	intergenic_region	GENE_EXON_8_23234477_23235245-GENE_EXON_8_23260433_23262564			n.23248699G>A
chr08	23447789	snp	31	0.8065	0.7419	0.5484	G	A	221	PASS	DP=47;VDB=0.540352;SGB=10.2282;RPB=0.242759;MQB=7.39237e-07;MQSB=0.285457;BQB=0.878397;MQ0F=0;ICB=0.3;HOB=0.125;AC=1;AN=4;DP4=16,14,5,12;MQ=48;ANN=A	upstream_gene_variant	MODIFIER	CDS_8_23444142_23444699	GENE_CDS_8_23444142_23444699	transcript	Os08t0475900-00	protein_coding		c.-3090C>T					3090	,A	upstream_gene_variant	MODIFIER	EXON_8_23450766_23451764	GENE_EXON_8_23450766_23451764	transcript	Os08t0476100-01	protein_coding		c.-3829G>A					2977	WARNING_TRANSCRIPT_NO_START_CODON,A	downstream_gene_variant	MODIFIER	EXON_8_23450412_23451554	GENE_EXON_8_23450412_23451554	transcript	Os08t0476050-01	protein_coding
chr08	23530121	snp	26	0.8077	0.7308	0.3077	G	A	92	PASS	DP=50;VDB=0.221242;SGB=-4.71804;RPB=0.703813;MQB=0.154353;MQSB=0.103031;BQB=0.150358;MQ0F=0;ICB=0.3;HOB=0.125;AC=1;AN=4;DP4=19,19,3,6;MQ=41;ANN=A	intergenic_region	MODIFIER	EXON_8_23502960_23503728-EXON_8_23545539_23545992	GENE_EXON_8_23502960_23503728-GENE_EXON_8_23545539_23545992	intergenic_region	GENE_EXON_8_23502960_23503728-GENE_EXON_8_23545539_23545992			n.23530121G>A
chr08	23774865	snp	20	0.85	0.75	0.35	A	G	81	PASS	DP=47;VDB=0.0281189;SGB=-4.40924;RPB=0.427259;MQB=1;MQSB=1;BQB=0.435364;MQ0F=0;ICB=0.3;HOB=0.125;AC=1;AN=4;DP4=11,27,0,8;MQ=40;ANN=G	intergenic_region	MODIFIER	Os08g0481000-CDS_8_23782684_23783133	Os08g0481000-GENE_CDS_8_23782684_23783133	intergenic_region	Os08g0481000-GENE_CDS_8_23782684_23783133			n.23774865A>G
chr08	24218315	snp	26	0.8077	0.7308	0.6154	C	T	221	PASS	DP=71;VDB=0.0991356;SGB=9.53539;RPB=0.936387;MQB=1.15849e-07;MQSB=0.872384;BQB=0.216706;MQ0F=0;ICB=0.3;HOB=0.125;AC=1;AN=4;DP4=27,26,9,7;MQ=49;ANN=T	upstream_gene_variant	MODIFIER	EXON_8_24222412_24222577	GENE_EXON_8_24222412_24222577	transcript	Os08t0490000-01	protein_coding		c.-4250C>T					4097	,T	intergenic_region	MODIFIER	EXON_8_24204442_24206747-EXON_8_24222412_24222577	GENE_EXON_8_24204442_24206747-GENE_EXON_8_24222412_24222577	intergenic_region	GENE_EXON_8_24204442_24206747-GENE_EXON_8_24222412_24222577			n.24218315C>T
chr08	24441995	snp	20	0.85	0.75	0.5	C	T	137	PASS	DP=51;VDB=0.929401;SGB=5.38303;RPB=0.608697;MQB=6.91102e-05;MQSB=0.160783;BQB=0.953552;MQ0F=0;ICB=0.3;HOB=0.125;AC=1;AN=4;DP4=27,14,1,9;MQ=49;ANN=T	downstream_gene_variant	MODIFIER	CDS_8_24446455_24446868	GENE_CDS_8_24446455_24446868	transcript	Os08t0495032-00	protein_coding		c.*4460G>A					4460	,T	intergenic_region	MODIFIER	CDS_8_24426409_24427344-CDS_8_24446455_24446868	GENE_CDS_8_24426409_24427344-GENE_CDS_8_24446455_24446868	intergenic_region	GENE_CDS_8_24426409_24427344-GENE_CDS_8_24446455_24446868			n.24441995C>T
chr08	24529172	snp	18	0.8333	0.7778	0.5556	C	T	173	PASS	DP=87;VDB=0.372756;SGB=5.38303;RPB=0.0993083;MQB=0.00547718;MQSB=0.956364;BQB=0.0310726;MQ0F=0;ICB=0.3;HOB=0.125;AC=1;AN=4;DP4=44,33,4,6;MQ=48;ANN=T	upstream_gene_variant	MODIFIER	EXON_8_24533261_24533391	GENE_EXON_8_24533261_24533391	transcript	Os08t0496800-01	protein_coding		c.-4163C>T					4089	,T	downstream_gene_variant	MODIFIER	CDS_8_24528147_24528480	GENE_CDS_8_24528147_24528480	transcript	Os08t0496700-00	protein_coding		c.*42C>T					42	,T	downstream_gene_variant	MODIFIER	EXON_8_24530185_24530313	GENE_EXON_8_24530185_24530313	transcript	Os08t0496750-00	protein_coding
chr08	24784025	snp	18	0.8333	0.7778	0.4444	C	T	143	PASS	DP=48;VDB=0.00967404;SGB=4.00342;RPB=0.66348;MQB=0.000572875;MQSB=0.999942;BQB=0.98056;MQ0F=0;ICB=0.3;HOB=0.125;AC=1;AN=4;DP4=16,23,4,4;MQ=49;ANN=T	downstream_gene_variant	MODIFIER	CDS_8_24778781_24779117	GENE_CDS_8_24778781_24779117	transcript	Os08t0501650-00	protein_coding		c.*4800C>T					4800	,T	intron_variant	MODIFIER	EXON_8_24780310_24782800	GENE_EXON_8_24780310_24782800	transcript	Os08t0501700-01	protein_coding	2019-02-02	c.*1640+563C>T						,T	intragenic_variant	MODIFIER	Os08g0501700	Os08g0501700	gene_variant	Os08g0501700
chr08	24814538	indel	26	0.8077	0.7308	0.5769	ATTTTTTTTTT	ATTTTTTTTT	5.61012	PASS	INDEL;IDV=15;IMF=0.576923;DP=58;VDB=0.827677;SGB=8.84268;MQSB=0.969375;MQ0F=0;ICB=0.3;HOB=0.125;AC=1;AN=4;DP4=22,21,5,10;MQ=48;ANN=ATTTTTTTTT	downstream_gene_variant	MODIFIER	CDS_8_24812931_24813314	GENE_CDS_8_24812931_24813314	transcript	Os08t0502250-00	protein_coding		c.*1234delT					1234	,ATTTTTTTTT	downstream_gene_variant	MODIFIER	EXON_8_24818381_24819404	GENE_EXON_8_24818381_24819404	transcript	Os08t0502400-01	protein_coding		c.*4021delA					3833	,ATTTTTTTTT	intergenic_region	MODIFIER	CDS_8_24812931_24813314-EXON_8_24818381_24819404	GENE_CDS_8_24812931_24813314-GENE_EXON_8_24818381_24819404	intergenic_region	GENE_CDS_8_24812931_24813314-GENE_EXON_8_24818381_24819404
chr08	24817835	snp	16	0.875	0.75	0.5	C	T	151	PASS	DP=26;VDB=0.917755;SGB=4.00342;RPB=1;MQB=0.000335463;MQSB=0.898397;BQB=0.800737;MQ0F=0;ICB=0.3;HOB=0.125;AC=1;AN=4;DP4=9,9,5,3;MQ=48;ANN=T	downstream_gene_variant	MODIFIER	CDS_8_24812931_24813314	GENE_CDS_8_24812931_24813314	transcript	Os08t0502250-00	protein_coding		c.*4521C>T					4521	,T	downstream_gene_variant	MODIFIER	EXON_8_24818381_24819404	GENE_EXON_8_24818381_24819404	transcript	Os08t0502400-01	protein_coding		c.*734G>A					546	,T	intergenic_region	MODIFIER	CDS_8_24812931_24813314-EXON_8_24818381_24819404	GENE_CDS_8_24812931_24813314-GENE_EXON_8_24818381_24819404	intergenic_region	GENE_CDS_8_24812931_24813314-GENE_EXON_8_24818381_24819404
chr08	24825015	snp	26	0.8077	0.7308	0.4615	C	T	192	PASS	DP=38;VDB=0.696154;SGB=6.76576;RPB=0.209446;MQB=0.000268225;MQSB=0.974216;BQB=0.467666;MQ0F=0;ICB=0.3;HOB=0.125;AC=1;AN=4;DP4=14,11,6,6;MQ=48;ANN=T	upstream_gene_variant	MODIFIER	EXON_8_24818381_24819404	GENE_EXON_8_24818381_24819404	transcript	Os08t0502400-01	protein_coding		c.-5622G>A					4691	,T	upstream_gene_variant	MODIFIER	EXON_8_24827219_24827794	GENE_EXON_8_24827219_24827794	transcript	Os08t0502600-01	protein_coding		c.-2266C>T					2204	,T	downstream_gene_variant	MODIFIER	EXON_8_24828163_24828562	GENE_EXON_8_24828163_24828562	transcript	Os08t0502700-03	protein_coding
chr08	24919357	snp	8	1	0.875	0.5	C	T	74	PASS	DP=40;VDB=0.964647;SGB=1.27626;RPB=0.993668;MQB=0.995943;MQSB=0.989435;BQB=0.450793;MQ0F=0;ICB=0.3;HOB=0.125;AC=1;AN=4;DP4=8,28,1,3;MQ=40;ANN=T	upstream_gene_variant	MODIFIER	CDS_8_24917368_24918189	GENE_CDS_8_24917368_24918189	transcript	Os08t0504200-00	protein_coding		c.-1168G>A					1164	,T	intergenic_region	MODIFIER	CDS_8_24917368_24918189-EXON_8_24929625_24929914	GENE_CDS_8_24917368_24918189-GENE_EXON_8_24929625_24929914	intergenic_region	GENE_CDS_8_24917368_24918189-GENE_EXON_8_24929625_24929914			n.24919357C>T
chr08	25139127	snp	34	0.8235	0.7353	0.6471	C	T	221	PASS	DP=55;VDB=0.861286;SGB=13.6932;RPB=0.660637;MQB=7.35956e-06;MQSB=0.988495;BQB=0.953309;MQ0F=0;ICB=0.3;HOB=0.125;AC=1;AN=4;DP4=15,18,10,12;MQ=47;ANN=T	downstream_gene_variant	MODIFIER	EXON_8_25132615_25134365	GENE_EXON_8_25132615_25134365	transcript	Os08t0507702-01	protein_coding		c.*5075C>T					4762	,T	intergenic_region	MODIFIER	EXON_8_25132615_25134365-EXON_8_25155158_25156850	GENE_EXON_8_25132615_25134365-GENE_EXON_8_25155158_25156850	intergenic_region	GENE_EXON_8_25132615_25134365-GENE_EXON_8_25155158_25156850			n.25139127C>T
chr08	25181418	snp	19	0.8421	0.7368	0.5789	C	T	196	PASS	DP=51;VDB=0.697088;SGB=6.07412;RPB=0.987233;MQB=4.91556e-05;MQSB=0.616022;BQB=0.0937901;MQ0F=0;ICB=0.3;HOB=0.125;AC=1;AN=4;DP4=23,17,5,6;MQ=49;ANN=T	intergenic_region	MODIFIER	CDS_8_25163865_25164317-EXON_8_25197278_25197544	GENE_CDS_8_25163865_25164317-GENE_EXON_8_25197278_25197544	intergenic_region	GENE_CDS_8_25163865_25164317-GENE_EXON_8_25197278_25197544			n.25181418C>T
chr08	25204306	snp	28	0.8214	0.75	0.5714	C	T	221	PASS	DP=69;VDB=0.894396;SGB=9.53539;RPB=0.802987;MQB=2.73804e-05;MQSB=0.915043;BQB=0.201713;MQ0F=0;ICB=0.3;HOB=0.125;AC=1;AN=4;DP4=30,19,11,5;MQ=49;ANN=T	upstream_gene_variant	MODIFIER	EXON_8_25197278_25197544	GENE_EXON_8_25197278_25197544	transcript	Os08t0508500-00	protein_coding		c.-1394G>A					1394	,T	upstream_gene_variant	MODIFIER	EXON_8_25206777_25207054	GENE_EXON_8_25206777_25207054	transcript	Os08t0508600-01	protein_coding		c.-2550C>T					2471	,T	intergenic_region	MODIFIER	EXON_8_25197278_25197544-EXON_8_25206777_25207054	GENE_EXON_8_25197278_25197544-GENE_EXON_8_25206777_25207054	intergenic_region	GENE_EXON_8_25197278_25197544-GENE_EXON_8_25206777_25207054
chr08	25438530	snp	30	0.8	0.7333	0.7	C	T	221	PASS	DP=85;VDB=0.86086;SGB=13.0002;RPB=0.899734;MQB=5.01033e-09;MQSB=0.996642;BQB=0.212029;MQ0F=0;ICB=0.3;HOB=0.125;AC=1;AN=4;DP4=26,37,8,13;MQ=49;ANN=T	5_prime_UTR_variant	MODIFIER	CDS_8_25437150_25437619	GENE_CDS_8_25437150_25437619	transcript	Os08t0513051-00	protein_coding	2019-04-05	c.-362G>A					362	WARNING_TRANSCRIPT_INCOMPLETE,T	3_prime_UTR_variant	MODIFIER	EXON_8_25437119_25437634	GENE_EXON_8_25437119_25437634	transcript	Os08t0513000-01	protein_coding	2019-03-06	c.*235C>T					235	,T	upstream_gene_variant	MODIFIER	EXON_8_25441269_25441786	GENE_EXON_8_25441269_25441786	transcript	Os08t0513100-01	protein_coding
chr08	26034274	snp	24	0.8333	0.75	0.75	C	T	221	PASS	DP=53;VDB=0.170987;SGB=10.9211;RPB=0.857715;MQB=1.66284e-07;MQSB=0.939064;BQB=0.156773;MQ0F=0;ICB=0.3;HOB=0.125;AC=1;AN=4;DP4=20,15,12,6;MQ=48;ANN=T	upstream_gene_variant	MODIFIER	CDS_8_26031733_26032647	GENE_CDS_8_26031733_26032647	transcript	Os08t0523700-00	protein_coding		c.-1627G>A					1627	,T	downstream_gene_variant	MODIFIER	CDS_8_26036933_26037868	GENE_CDS_8_26036933_26037868	transcript	Os08t0523800-00	protein_coding		c.*2659G>A					2659	,T	intergenic_region	MODIFIER	CDS_8_26031733_26032647-CDS_8_26036933_26037868	GENE_CDS_8_26031733_26032647-GENE_CDS_8_26036933_26037868	intergenic_region	GENE_CDS_8_26031733_26032647-GENE_CDS_8_26036933_26037868
chr08	26512291	snp	26	0.8077	0.7308	0.5769	C	T	221	PASS	DP=83;VDB=0.758724;SGB=8.84268;RPB=0.564194;MQB=0.000116928;MQSB=0.959922;BQB=0.0427801;MQ0F=0;ICB=0.3;HOB=0.125;AC=1;AN=4;DP4=28,38,7,8;MQ=49;ANN=T	downstream_gene_variant	MODIFIER	EXON_8_26507926_26508175	GENE_EXON_8_26507926_26508175	transcript	Os08t0531700-01	protein_coding		c.*269C>T					30	,T	intergenic_region	MODIFIER	EXON_8_26507926_26508175-EXON_8_26518976_26519512	GENE_EXON_8_26507926_26508175-GENE_EXON_8_26518976_26519512	intergenic_region	GENE_EXON_8_26507926_26508175-GENE_EXON_8_26518976_26519512			n.26512291C>T
chr08	26609167	snp	17	0.8824	0.7647	0.8235	C	T	220	PASS	DP=63;VDB=0.941134;SGB=8.15014;RPB=0.852005;MQB=1.09322e-06;MQSB=0.690664;BQB=0.0865143;MQ0F=0;ICB=0.3;HOB=0.125;AC=1;AN=4;DP4=13,34,7,7;MQ=49;ANN=T	upstream_gene_variant	MODIFIER	EXON_8_26603342_26603483	GENE_EXON_8_26603342_26603483	transcript	Os08t0533650-00	protein_coding		c.-4470G>A					4070	,T	downstream_gene_variant	MODIFIER	EXON_8_26601165_26601628	GENE_EXON_8_26601165_26601628	transcript	Os08t0533600-01	protein_coding		c.*3863C>T					3648	,T	downstream_gene_variant	MODIFIER	EXON_8_26601228_26601628	GENE_EXON_8_26601228_26601628	transcript	Os08t0533600-02	protein_coding
chr08	26803083	indel	9	0.8889	0.8889	0.8889	GA	GAA	113	PASS	INDEL;IDV=7;IMF=0.777778;DP=26;VDB=0.0932689;SGB=4.00342;MQSB=0.999537;MQ0F=0;ICB=0.3;HOB=0.125;AC=1;AN=4;DP4=12,6,8,0;MQ=45;ANN=GAA	upstream_gene_variant	MODIFIER	EXON_8_26803111_26803286	GENE_EXON_8_26803111_26803286	transcript	Os08t0536341-00	pseudogene		n.-27_-26insA					26	,GAA	upstream_gene_variant	MODIFIER	EXON_8_26807207_26808282	GENE_EXON_8_26807207_26808282	transcript	Os08t0536350-01	pseudogene		n.-4123_-4122insA					4122	,GAA	downstream_gene_variant	MODIFIER	EXON_8_26802303_26802717	GENE_EXON_8_26802303_26802717	transcript	Os08t0536333-00	pseudogene
chr08	26813134	indel	9	0.8889	0.8889	0.5556	CTTTTTTTTTTT	CTTTTTTTTTTTT	13.7191	PASS	INDEL;IDV=19;IMF=0.678571;DP=37;VDB=9.0171e-05;SGB=-9.01926;MQSB=0.0719564;MQ0F=0;ICB=0.3;HOB=0.125;AC=3;AN=4;DP4=8,6,10,13;MQ=46;ANN=CTTTTTTTTTTTT	upstream_gene_variant	MODIFIER	EXON_8_26813837_26814065	GENE_EXON_8_26813837_26814065	transcript	Os08t0536358-00	pseudogene		n.-692_-691insT					691	,CTTTTTTTTTTTT	upstream_gene_variant	MODIFIER	EXON_8_26817443_26817646	GENE_EXON_8_26817443_26817646	transcript	Os08t0536383-00	pseudogene		n.-4298_-4297insT					4297	,CTTTTTTTTTTTT	downstream_gene_variant	MODIFIER	EXON_8_26807207_26808282	GENE_EXON_8_26807207_26808282	transcript	Os08t0536350-01	pseudogene
chr08	26846804	snp	15	0.8667	0.8	0.6667	G	A	185	PASS	DP=41;VDB=0.790812;SGB=5.38303;RPB=0.845704;MQB=0.000514183;MQSB=0.796627;BQB=0.916298;MQ0F=0;ICB=0.3;HOB=0.125;AC=1;AN=4;DP4=16,13,4,6;MQ=48;ANN=A	upstream_gene_variant	MODIFIER	EXON_8_26841066_26841374	GENE_EXON_8_26841066_26841374	transcript	Os08t0536800-01	protein_coding		c.-3528C>T					3504	WARNING_TRANSCRIPT_NO_START_CODON,A	upstream_gene_variant	MODIFIER	EXON_8_26851246_26851547	GENE_EXON_8_26851246_26851547	transcript	Os08t0537001-01	protein_coding		c.-6903G>A					4442	,A	intergenic_region	MODIFIER	EXON_8_26841066_26841374-EXON_8_26851246_26851547	GENE_EXON_8_26841066_26841374-GENE_EXON_8_26851246_26851547	intergenic_region	GENE_EXON_8_26841066_26841374-GENE_EXON_8_26851246_26851547
chr08	26937157	snp	22	0.8182	0.7273	0.7273	C	T	221	PASS	DP=55;VDB=0.851266;SGB=9.53539;RPB=0.369406;MQB=3.44113e-07;MQSB=0.518346;BQB=1;MQ0F=0;ICB=0.3;HOB=0.125;AC=1;AN=4;DP4=16,22,4,12;MQ=48;ANN=T	upstream_gene_variant	MODIFIER	EXON_8_26932311_26934277	GENE_EXON_8_26932311_26934277	transcript	Os08t0538800-01	protein_coding		c.-2990G>A					1898	,T	downstream_gene_variant	MODIFIER	EXON_8_26938833_26939581	GENE_EXON_8_26938833_26939581	transcript	Os08t0539100-01	protein_coding		c.*1981G>A					1676	,T	intergenic_region	MODIFIER	EXON_8_26932311_26934277-EXON_8_26938833_26939581	GENE_EXON_8_26932311_26934277-GENE_EXON_8_26938833_26939581	intergenic_region	GENE_EXON_8_26932311_26934277-GENE_EXON_8_26938833_26939581
chr08	27004625	snp	24	0.8333	0.75	0.7083	C	T	221	PASS	DP=50;VDB=0.0511136;SGB=10.2282;RPB=0.261286;MQB=4.74689e-07;MQSB=0.179501;BQB=1;MQ0F=0;ICB=0.3;HOB=0.125;AC=1;AN=4;DP4=25,8,8,9;MQ=48;ANN=T	intergenic_region	MODIFIER	EXON_8_26989664_26990814-EXON_8_27016926_27017251	GENE_EXON_8_26989664_26990814-GENE_EXON_8_27016926_27017251	intergenic_region	GENE_EXON_8_26989664_26990814-GENE_EXON_8_27016926_27017251			n.27004625C>T
chr08	27096126	snp	21	0.8571	0.7619	0.619	C	T	214	PASS	DP=31;VDB=0.714626;SGB=7.4578;RPB=0.995005;MQB=0.462998;MQSB=0.905284;BQB=0.995005;MQ0F=0;ICB=0.3;HOB=0.125;AC=1;AN=4;DP4=6,12,6,7;MQ=46;ANN=T	downstream_gene_variant	MODIFIER	EXON_8_27090851_27091353	GENE_EXON_8_27090851_27091353	transcript	Os08t0541400-01	protein_coding		c.*3047C>T					2786	,T	downstream_gene_variant	MODIFIER	EXON_8_27090890_27091353	GENE_EXON_8_27090890_27091353	transcript	Os08t0541400-02	protein_coding		c.*3047C>T					2786	,T	intergenic_region	MODIFIER	EXON_8_27090851_27091353-EXON_8_27103316_27104494	GENE_EXON_8_27090851_27091353-GENE_EXON_8_27103316_27104494	intergenic_region	GENE_EXON_8_27090851_27091353-GENE_EXON_8_27103316_27104494
chr08	27155673	indel	23	0.8261	0.7391	0.913	GTTTTTTTTTTT	GTTTTTTTTTTTT	7.26803	PASS	INDEL;IDV=27;IMF=0.658537;DP=64;VDB=0.978439;SGB=-11.4741;MQSB=0.958833;MQ0F=0;ICB=0.5;HOB=0.5;AC=2;AN=4;DP4=16,17,13,18;MQ=49;ANN=GTTTTTTTTTTTT	upstream_gene_variant	MODIFIER	EXON_8_27156469_27156769	GENE_EXON_8_27156469_27156769	transcript	Os08t0542700-01	protein_coding		c.-1541_-1540insT					784	,GTTTTTTTTTTTT	downstream_gene_variant	MODIFIER	EXON_8_27159045_27160349	GENE_EXON_8_27159045_27160349	transcript	Os08t0542800-01	protein_coding		c.*3454_*3455insA					3360	,GTTTTTTTTTTTT	intergenic_region	MODIFIER	EXON_8_27142260_27142438-EXON_8_27156469_27156769	GENE_EXON_8_27142260_27142438-GENE_EXON_8_27156469_27156769	intergenic_region	GENE_EXON_8_27142260_27142438-GENE_EXON_8_27156469_27156769
chr08	27400252	snp	26	0.8077	0.7308	0.5385	C	T	206	PASS	DP=94;VDB=0.366444;SGB=8.15014;RPB=0.972422;MQB=2.62008e-07;MQSB=0.914787;BQB=0.012151;MQ0F=0;ICB=0.3;HOB=0.125;AC=1;AN=4;DP4=45,32,10,4;MQ=49;ANN=T	missense_variant	MODERATE	EXON_8_27397948_27398301	GENE_EXON_8_27397948_27398301	transcript	Os08t0547000-01	protein_coding	2019-05-05	c.854C>T	p.Ser285Phe	1000/1825	854/885	285/294		,T	upstream_gene_variant	MODIFIER	EXON_8_27393304_27396084	GENE_EXON_8_27393304_27396084	transcript	Os08t0546900-01	protein_coding		c.-5942G>A					4168	WARNING_TRANSCRIPT_NO_START_CODON,T	upstream_gene_variant	MODIFIER	EXON_8_27403444_27404227	GENE_EXON_8_27403444_27404227	transcript	Os08t0547100-01	protein_coding
chr08	27431503	indel	26	0.8077	0.7308	0.3077	ATTTTTTTTTT	ATTTTTTTTT	97	PASS	INDEL;IDV=50;IMF=0.909091;DP=81;VDB=0.185399;SGB=-0.710881;MQSB=0.997128;MQ0F=0;AC=4;AN=4;DP4=10,3,34,34;MQ=49;ANN=ATTTTTTTTT	upstream_gene_variant	MODIFIER	EXON_8_27435471_27435809	GENE_EXON_8_27435471_27435809	transcript	Os08t0547550-00	protein_coding		c.-7341delT					3958	,ATTTTTTTTT	downstream_gene_variant	MODIFIER	EXON_8_27435126_27435756	GENE_EXON_8_27435126_27435756	transcript	Os08t0547500-02	protein_coding		c.*3937delA					3613	,ATTTTTTTTT	downstream_gene_variant	MODIFIER	EXON_8_27435159_27435756	GENE_EXON_8_27435159_27435756	transcript	Os08t0547500-01	protein_coding
chr08	27609547	snp	16	0.875	0.75	0.5	G	A	155	PASS	DP=66;VDB=0.72462;SGB=4.00342;RPB=0.957504;MQB=6.22723e-05;MQSB=0.983997;BQB=0.224339;MQ0F=0;ICB=0.3;HOB=0.125;AC=1;AN=4;DP4=30,28,4,4;MQ=49;ANN=A	upstream_gene_variant	MODIFIER	EXON_8_27612534_27613382	GENE_EXON_8_27612534_27613382	transcript	Os08t0550500-01	protein_coding		c.-3226G>A					2987	,A	intergenic_region	MODIFIER	EXON_8_27602301_27603045-EXON_8_27612534_27613382	GENE_EXON_8_27602301_27603045-GENE_EXON_8_27612534_27613382	intergenic_region	GENE_EXON_8_27602301_27603045-GENE_EXON_8_27612534_27613382			n.27609547G>A
chr08	27624204	snp	28	0.8214	0.75	0.5357	C	T	221	PASS	DP=51;VDB=0.957255;SGB=8.84268;RPB=0.603142;MQB=6.7502e-06;MQSB=0.884621;BQB=0.69242;MQ0F=0;ICB=0.3;HOB=0.125;AC=1;AN=4;DP4=17,18,9,6;MQ=48;ANN=T	upstream_gene_variant	MODIFIER	EXON_8_27622346_27623105	GENE_EXON_8_27622346_27623105	transcript	Os08t0550700-00	protein_coding		c.-1179G>A					1099	,T	downstream_gene_variant	MODIFIER	EXON_8_27617790_27618151	GENE_EXON_8_27617790_27618151	transcript	Os08t0550600-01	protein_coding		c.*4035C>T					2953	,T	intergenic_region	MODIFIER	EXON_8_27622346_27623105-EXON_8_27629841_27629988	GENE_EXON_8_27622346_27623105-GENE_EXON_8_27629841_27629988	intergenic_region	GENE_EXON_8_27622346_27623105-GENE_EXON_8_27629841_27629988
chr08	27742325	indel	8	1	0.875	0.5	TGGGGGGGGG	TGGGGGGGGGG	65	PASS	INDEL;IDV=20;IMF=0.833333;DP=32;VDB=0.210494;SGB=0.361227;MQSB=0.916401;MQ0F=0;ICB=0.3;HOB=0.125;AC=3;AN=4;DP4=2,4,16,10;MQ=49;ANN=TGGGGGGGGGG	upstream_gene_variant	MODIFIER	EXON_8_27733385_27734662	GENE_EXON_8_27733385_27734662	transcript	Os08t0554400-01	protein_coding		c.-3744_-3743insC					2697	,TGGGGGGGGGG	upstream_gene_variant	MODIFIER	EXON_8_27733390_27734662	GENE_EXON_8_27733390_27734662	transcript	Os08t0554400-02	protein_coding		c.-3744_-3743insC					3008	,TGGGGGGGGGG	upstream_gene_variant	MODIFIER	CDS_8_27742561_27742986	GENE_CDS_8_27742561_27742986	transcript	Os08t0554601-00	protein_coding
chr08	27754051	indel	16	0.875	0.75	0.5	AGGGGGGGGG	AGGGGGGGG	93	PASS	INDEL;IDV=36;IMF=0.923077;DP=55;VDB=0.347238;SGB=1.14951;MQSB=0.972604;MQ0F=0;ICB=0.3;HOB=0.125;AC=3;AN=4;DP4=5,5,22,23;MQ=49;ANN=AGGGGGGGG	upstream_gene_variant	MODIFIER	CDS_8_27756270_27756824	GENE_CDS_8_27756270_27756824	transcript	Os08t0554699-00	protein_coding		c.-2210delG					2210	,AGGGGGGGG	intergenic_region	MODIFIER	CDS_8_27742561_27742986-CDS_8_27756270_27756824	GENE_CDS_8_27742561_27742986-GENE_CDS_8_27756270_27756824	intergenic_region	GENE_CDS_8_27742561_27742986-GENE_CDS_8_27756270_27756824			n.27754060delG
chr08	27760959	snp	19	0.8421	0.7368	0.7368	C	T	221	PASS	DP=80;VDB=0.674779;SGB=8.15014;RPB=0.972086;MQB=1.06047e-05;MQSB=0.887076;BQB=0.0819567;MQ0F=0;ICB=0.3;HOB=0.125;AC=1;AN=4;DP4=36,25,8,6;MQ=49;ANN=T	upstream_gene_variant	MODIFIER	EXON_8_27761936_27762130	GENE_EXON_8_27761936_27762130	transcript	Os08t0554900-01	protein_coding		c.-1037C>T					977	,T	upstream_gene_variant	MODIFIER	CDS_8_27764691_27765557	GENE_CDS_8_27764691_27765557	transcript	Os08t0554900-02	protein_coding		c.-3732C>T					3732	WARNING_TRANSCRIPT_NO_START_CODON,T	downstream_gene_variant	MODIFIER	CDS_8_27756270_27756824	GENE_CDS_8_27756270_27756824	transcript	Os08t0554699-00	protein_coding
chr08	27794902	indel	20	0.85	0.75	0.3	ATTTTTTTTTT	ATTTTTTTTTTT	46.6092	PASS	INDEL;IDV=41;IMF=0.773585;DP=74;VDB=0.995441;SGB=-0.820841;MQSB=0.828632;MQ0F=0;AC=4;AN=4;DP4=12,6,39,17;MQ=49;ANN=ATTTTTTTTTTT	downstream_gene_variant	MODIFIER	EXON_8_27790207_27790424	GENE_EXON_8_27790207_27790424	transcript	Os08t0555200-01	protein_coding		c.*1063_*1064insT					787	,ATTTTTTTTTTT	downstream_gene_variant	MODIFIER	CDS_8_27797717_27798352	GENE_CDS_8_27797717_27798352	transcript	Os08t0555400-00	protein_coding		c.*2804_*2805insA					2804	,ATTTTTTTTTTT	intron_variant	MODIFIER	EXON_8_27794265_27794573	GENE_EXON_8_27794265_27794573	transcript	Os08t0555300-01	protein_coding	2019-02-05
chr08	28049969	snp	22	0.8182	0.7273	0.5455	C	T	213	PASS	DP=49;VDB=0.211747;SGB=6.76576;RPB=0.482275;MQB=1.62301e-05;MQSB=0.991852;BQB=0.976181;MQ0F=0;ICB=0.3;HOB=0.125;AC=1;AN=4;DP4=16,19,6,6;MQ=49;ANN=T	downstream_gene_variant	MODIFIER	EXON_8_28043209_28044272	GENE_EXON_8_28043209_28044272	transcript	Os08t0560000-01	protein_coding		c.*5071C>T					4959	WARNING_TRANSCRIPT_NO_START_CODON,T	intergenic_region	MODIFIER	EXON_8_28043209_28044272-EXON_8_28059345_28060330	GENE_EXON_8_28043209_28044272-GENE_EXON_8_28059345_28060330	intergenic_region	GENE_EXON_8_28043209_28044272-GENE_EXON_8_28059345_28060330			n.28049969C>T
chr08	28058311	snp	22	0.8182	0.7273	0.6818	C	T	221	PASS	DP=73;VDB=0.715136;SGB=8.84268;RPB=0.991996;MQB=2.511e-08;MQSB=0.806637;BQB=0.951017;MQ0F=0;ICB=0.3;HOB=0.125;AC=1;AN=4;DP4=26,30,9,6;MQ=49;ANN=T	upstream_gene_variant	MODIFIER	EXON_8_28060583_28060817	GENE_EXON_8_28060583_28060817	transcript	Os08t0560401-00	protein_coding		c.-2564C>T					2272	,T	downstream_gene_variant	MODIFIER	EXON_8_28059345_28060330	GENE_EXON_8_28059345_28060330	transcript	Os08t0560300-01	protein_coding		c.*1858G>A					1034	,T	intergenic_region	MODIFIER	EXON_8_28043209_28044272-EXON_8_28059345_28060330	GENE_EXON_8_28043209_28044272-GENE_EXON_8_28059345_28060330	intergenic_region	GENE_EXON_8_28043209_28044272-GENE_EXON_8_28059345_28060330
chr08	28174049	snp	20	0.85	0.75	0.5	C	T	171	PASS	DP=74;VDB=0.741871;SGB=5.38303;RPB=0.854142;MQB=0.000282178;MQSB=0.957968;BQB=0.0386322;MQ0F=0;ICB=0.3;HOB=0.125;AC=1;AN=4;DP4=29,34,5,5;MQ=49;ANN=T	upstream_gene_variant	MODIFIER	EXON_8_28170523_28172296	GENE_EXON_8_28170523_28172296	transcript	Os08t0562600-03	protein_coding		c.-1896G>A					1753	,T	upstream_gene_variant	MODIFIER	EXON_8_28174365_28174494	GENE_EXON_8_28174365_28174494	transcript	Os08t0562750-00	pseudogene		n.-316C>T					316	,T	intron_variant	MODIFIER	EXON_8_28173344_28173660	GENE_EXON_8_28173344_28173660	transcript	Os08t0562700-01	protein_coding	29/31
[truncated: 40 more columns]
