# Supplementary material for: Identification and characterization of a novel gene controlling floral organ number in rice (Oryza sativa L.)
Source: PLoS One. 2023 Jan 5;18(1):e0280022. doi: 10.1371/journal.pone.0280022 (PMC9815651; doi:10.1371/journal.pone.0280022)
Supplement: S4 Table — (XLSX) [file pone.0280022.s007.xlsx]

## Sheet: S4 table
S4 Table. Summary of candidate SNPs (SNP-index = ~1) on chromosome 8.
Name	Position (bp)	SNP-index	Annotation	RAP locus ID	Description
SNP-1	7510150	0.938	Frameshift variant	Os08g0223833	Similar to H0702G05.10 protein
SNP-2	12175170	1	splice_donor_variant	Os08g0299000	Mediator of ErbB2-driven cell motility (Memo), related domain containing protein
SNP-3	19526883	0.9	missense_ variant	Os08g0408200	WD40 subfamily protein, Salt stress
