# Supplementary material for: Identification and characterization of a novel gene controlling floral organ number in rice (Oryza sativa L.)
Source: PLoS One. 2023 Jan 5;18(1):e0280022. doi: 10.1371/journal.pone.0280022 (PMC9815651; doi:10.1371/journal.pone.0280022)
Supplement: S5 Table — (XLSX) [file pone.0280022.s008.xlsx]

## Sheet: S5 table
S5 Table. Details of primers used in this study.
Primer name	Application	Forward primer (5'→'3')	Reverse primer (5'→3')	Note
MP 1- Co	segregation test	TTCTGCCACTGGGGAACCCG	CGGGTTCCCCAGTGGCAGAA	dCAPS(MspI)
MP 2- Co	segregation test	GTCATCATTGGACCAGACAA	TTGTCTGGTCCAATGATGAC	dCAPS(EcoRII)
cDNA 1	cDNA synthesis	CATCGAAACCGCTCTTCTTC	ATGGATTGCAAACCGATCAT	for whole gene
cDNA 2	cDNA synthesis	TTGTTGGTGCCCTTAACTCC	TGCAGGTACTGCTTGAATGC	for only exon 6
PFG_3C-00521-I	T-DNA line genotyping	GATCGTCGATACCGCATTTT	AGGGGGCAGATTTAGGAAGA
PFG_3C-00521-2	T-DNA line genotyping	AACGACTAGGGATGGCAATG	CGACACACCCGGAAAAATAC
LB- 2717	T-DNA line genotyping	ATGGCAGTGAATTAACATAGC
RB	T-DNA line genotyping	AACGCTGATCAATTCCACAG
RT-PCR-MP1	mRNA expression	GCCACCCCATCAGCGTTTTC	CTCACGCTGCTGTCCCTCAT
RT-PCR-MP2	mRNA expression	ATGAGGGACAGCAGCGTGAG	GGGTTGTACAAGTGATCCGTGC
HPT primer	T-DNA line genotyping	GGGGCGTCGGTTTCCACTA	ATCGTTATGTTTATCGGCACT
Actin primer	T-DNA line genotyping	AGGCAGTCAGTCAGATCACGA	GAGACATTCAATGCACCAGCA
